# Supplementary material for: Gene Polymorphisms Determining Sex Hormone-Binding Globulin Levels and Endometriosis Risk
Source: Int J Mol Sci. 2025 Nov 30;26(23):11630. doi: 10.3390/ijms262311630 (PMC12691900; doi:10.3390/ijms262311630)
Supplement: Supplementary file 1 [file ijms-26-11630-s001.zip]

Archive with 9 entries (9 files):
- !Suppl table S2.pdf
- !Suppl table S3.xlsx
- !Suppl table S4.xlsx
- !Suppl table S5.xlsx
- !Suppl table S6.xlsx
- !Suppl table S7.xlsx
- !Suppl table S8.xlsx
- !Suppl table S9.pdf
- 30.10.25 !Suppl table S1.pdf
