# Supplementary material for: Gene Polymorphisms Determining Sex Hormone-Binding Globulin Levels and Endometriosis Risk
Source: Int J Mol Sci. 2025 Nov 30;26(23):11630. doi: 10.3390/ijms262311630 (PMC12691900; doi:10.3390/ijms262311630)
Supplement: Supplementary file 1 [file ijms-26-11630-s001.zip › !Suppl table S3.xlsx]

## Sheet: Suppl Table S2
Supplementary table S9. The regulatory potential of the studied SNPs
( HaploReg, v4.1, http://archive.broadinstitute.org/mammals/haploreg/haploreg.php)
chr	pos (hg38)	LD	LD	variant	Ref	Alt	AFR	AMR	ASN	EUR	GERP	SiPhy	Promoter	Enhancer	DNAse	Proteins	Motifs	NHGRI/EBI	GRASP QTL	Selected eQTL	GENCODE	RefSeq	dbSNP
		(r²)	(D')				freq	freq	freq	freq	cons	cons	histone marks	histone marks		bound	changed	GWAS hits	hits	hits	genes	genes	func annot
1	107003753	0	0	rs17496332	A	G	0.09	0.21	0.27	0.33							DMRT1,FAC1	2 hits	2 hits	18 hits	53kb 5' of PRMT6	53kb 5' of PRMT6
2	27519736	0	0	rs780093	T	C	0.89	0.60	0.44	0.59							INSM1	12 hits	42 hits	27 hits	GCKR	GCKR	intronic
2	48419260	0	0	rs10454142	T	C	0.04	0.20	0.42	0.27							NF-kappaB	1 hit	1 hit	8 hits	21kb 5' of PPP1R21	22kb 5' of KLRAQ1
7	98364050	0	0	rs3779195	T	A	0.10	0.19	0.24	0.17							Foxp1	1 hit		71 hits	BAIAP2L1	BAIAP2L1	intronic
8	80549739	0	0	rs440837	A	G	0.87	0.39	0.16	0.24			LIV				Hlx1,Hoxa9,Smad3	2 hits			6.6kb 3' of RP11-48B3.4	27kb 3' of ZBTB10
10	63379150	0	0	rs7910927	T	G	0.27	0.37	0.36	0.47							7 altered motifs	3 hits		15 hits	JMJD1C	JMJD1C	intronic
12	21178615	0	0	rs4149056	T	C	0.03	0.14	0.13	0.17							GR	10 hits	12 hits	1 hit	SLCO1B1	SLCO1B1	missense
15	96165062	0	0	rs8023580	T	C	0.23	0.34	0.41	0.29				4 tissues			6 altered motifs	3 hits			RP11-327J17.3	161kb 5' of NR2F2
17	7618597	0	0	rs12150660	G	T	0.05	0.17	0.00	0.23					BLD		AP-1,Mtf1,SRF	5 hits		12 hits	SHBG	SHBG	intronic
