# Supplementary material for: Gene Polymorphisms Determining Sex Hormone-Binding Globulin Levels and Endometriosis Risk
Source: Int J Mol Sci. 2025 Nov 30;26(23):11630. doi: 10.3390/ijms262311630 (PMC12691900; doi:10.3390/ijms262311630)
Supplement: Supplementary file 1 [file ijms-26-11630-s001.zip › !Suppl table S5.xlsx]

## Sheet: Лист1
Supplementary Table S5. The eQTL effects of the endometriosis associated SNPs in various tissues/organs
(according to Genotype-Tissue Expression (GTEx) (http://www.gtexportal.org/) ( р <8.0E5, FDR≤0.05)
Chr	SNP	Pos (hg38)	Gencode Id	Gene Symbol	Variant Id	P-Value	NES	Tissue
1	rs17496332	107003753	ENSG00000198890.7	PRMT6	chr1_107003753_A_G_b38	1.5e-74	-0.69	Skin - Sun Exposed (Lower leg)
			ENSG00000198890.7	PRMT6	chr1_107003753_A_G_b38	6.8e-67	-0.64	Skin - Not Sun Exposed (Suprapubic)
			ENSG00000198890.7	PRMT6	chr1_107003753_A_G_b38	5.9e-54	-0.51	Esophagus - Mucosa
			ENSG00000198890.7	PRMT6	chr1_107003753_A_G_b38	1.1e-40	-0.97	Liver
			ENSG00000198890.7	PRMT6	chr1_107003753_A_G_b38	1.7e-37	-0.49	Muscle - Skeletal
			ENSG00000198890.7	PRMT6	chr1_107003753_A_G_b38	4.7e-30	-0.31	Whole Blood
			ENSG00000198890.7	PRMT6	chr1_107003753_A_G_b38	2.0e-26	-0.29	Thyroid
			ENSG00000198890.7	PRMT6	chr1_107003753_A_G_b38	1.3e-24	-0.35	Colon - Transverse
			ENSG00000198890.7	PRMT6	chr1_107003753_A_G_b38	1.3e-19	-0.32	Adipose - Subcutaneous
			ENSG00000198890.7	PRMT6	chr1_107003753_A_G_b38	2.7e-14	-0.28	Adipose - Visceral (Omentum)
			ENSG00000198890.7	PRMT6	chr1_107003753_A_G_b38	6.2e-14	-0.17	Lung
			ENSG00000198890.7	PRMT6	chr1_107003753_A_G_b38	6.6e-14	-0.31	Heart - Left Ventricle
			ENSG00000198890.7	PRMT6	chr1_107003753_A_G_b38	1.3e-11	-0.35	Adrenal Gland
			ENSG00000198890.7	PRMT6	chr1_107003753_A_G_b38	2.1e-11	-0.20	Nerve - Tibial
			ENSG00000198890.7	PRMT6	chr1_107003753_A_G_b38	6.7e-10	-0.21	Artery - Tibial
			ENSG00000198890.7	PRMT6	chr1_107003753_A_G_b38	1.3e-9	-0.25	Stomach
			ENSG00000198890.7	PRMT6	chr1_107003753_A_G_b38	1.7e-9	-0.42	Brain - Hippocampus
			ENSG00000198890.7	PRMT6	chr1_107003753_A_G_b38	1.2e-7	-0.16	Esophagus - Muscularis
			ENSG00000198890.7	PRMT6	chr1_107003753_A_G_b38	1.2e-7	-0.36	Brain - Spinal cord (cervical c-1)
			ENSG00000198890.7	PRMT6	chr1_107003753_A_G_b38	2.8e-7	-0.14	Artery - Aorta
			ENSG00000198890.7	PRMT6	chr1_107003753_A_G_b38	6.3e-7	-0.22	Pancreas
			ENSG00000198890.7	PRMT6	chr1_107003753_A_G_b38	0.0000011	-0.31	Brain - Frontal Cortex (BA9)
			ENSG00000198890.7	PRMT6	chr1_107003753_A_G_b38	0.0000011	-0.30	Brain - Cortex
			ENSG00000198890.7	PRMT6	chr1_107003753_A_G_b38	0.0000012	-0.31	Brain - Cerebellum
			ENSG00000198890.7	PRMT6	chr1_107003753_A_G_b38	0.0000023	-0.34	Small Intestine - Terminal Ileum
			ENSG00000198890.7	PRMT6	chr1_107003753_A_G_b38	0.000016	-0.21	Brain - Hypothalamus
			ENSG00000198890.7	PRMT6	chr1_107003753_A_G_b38	0.000048	-0.092	Cells - Cultured fibroblasts
2	rs780093	27519736	ENSG00000115234.10	SNX17	chr2_27519736_T_C_b38	7.3e-30	-0.30	Muscle - Skeletal
			ENSG00000115216.13	NRBP1	chr2_27519736_T_C_b38	2.6e-17	-0.17	Skin - Sun Exposed (Lower leg)
			ENSG00000115216.13	NRBP1	chr2_27519736_T_C_b38	7.1e-16	-0.17	Skin - Not Sun Exposed (Suprapubic)
			ENSG00000115226.9	FNDC4	chr2_27519736_T_C_b38	1.8e-13	0.23	Thyroid
			ENSG00000115216.13	NRBP1	chr2_27519736_T_C_b38	5.4e-13	-0.17	Cells - Cultured fibroblasts
			ENSG00000084734.8	GCKR	chr2_27519736_T_C_b38	1.1e-10	0.25	Thyroid
			ENSG00000115216.13	NRBP1	chr2_27519736_T_C_b38	6.4e-10	-0.17	Adipose - Subcutaneous
			ENSG00000234072.1	AC074117.10	chr2_27519736_T_C_b38	9.0e-10	0.55	Brain - Cerebellum
			ENSG00000234072.1	AC074117.10	chr2_27519736_T_C_b38	2.3e-9	-0.21	Cells - Cultured fibroblasts
			ENSG00000115216.13	NRBP1	chr2_27519736_T_C_b38	8.3e-9	-0.12	Artery - Tibial
			ENSG00000115216.13	NRBP1	chr2_27519736_T_C_b38	1.1e-8	-0.11	Whole Blood
			ENSG00000157992.12	KRTCAP3	chr2_27519736_T_C_b38	1.2e-8	0.46	Adrenal Gland
			ENSG00000115216.13	NRBP1	chr2_27519736_T_C_b38	4.7e-8	-0.14	Colon - Transverse
			ENSG00000115216.13	NRBP1	chr2_27519736_T_C_b38	5.2e-8	-0.19	Testis
			ENSG00000234072.1	AC074117.10	chr2_27519736_T_C_b38	6.0e-8	0.52	Brain - Cerebellar Hemisphere
			ENSG00000198522.13	GPN1	chr2_27519736_T_C_b38	1.4e-7	-0.13	Muscle - Skeletal
			ENSG00000115216.13	NRBP1	chr2_27519736_T_C_b38	1.8e-7	-0.095	Esophagus - Mucosa
			ENSG00000138085.16	ATRAID	chr2_27519736_T_C_b38	3.4e-7	0.18	Colon - Transverse
			ENSG00000157992.12	KRTCAP3	chr2_27519736_T_C_b38	4.0e-7	0.18	Whole Blood
			ENSG00000234072.1	AC074117.10	chr2_27519736_T_C_b38	0.0000014	-0.12	Esophagus - Mucosa
			ENSG00000115234.10	SNX17	chr2_27519736_T_C_b38	0.0000015	-0.14	Heart - Atrial Appendage
			ENSG00000115241.10	PPM1G	chr2_27519736_T_C_b38	0.0000016	-0.079	Esophagus - Muscularis
			ENSG00000115241.10	PPM1G	chr2_27519736_T_C_b38	0.0000024	-0.14	Pancreas
			ENSG00000221843.4	C2orf16	chr2_27519736_T_C_b38	0.0000030	0.14	Thyroid
			ENSG00000157992.12	KRTCAP3	chr2_27519736_T_C_b38	0.0000031	0.19	Muscle - Skeletal
			ENSG00000115216.13	NRBP1	chr2_27519736_T_C_b38	0.0000082	-0.12	Lung
			ENSG00000138085.16	ATRAID	chr2_27519736_T_C_b38	0.000012	0.12	Esophagus - Muscularis
			ENSG00000115216.13	NRBP1	chr2_27519736_T_C_b38	0.000015	-0.19	Small Intestine - Terminal Ileum
			ENSG00000115216.13	NRBP1	chr2_27519736_T_C_b38	0.000016	-0.097	Esophagus - Muscularis
			ENSG00000234072.1	AC074117.10	chr2_27519736_T_C_b38	0.000020	-0.14	Esophagus - Gastroesophageal Junction
			ENSG00000115216.13	NRBP1	chr2_27519736_T_C_b38	0.000020	-0.10	Nerve - Tibial
			ENSG00000115216.13	NRBP1	chr2_27519736_T_C_b38	0.000035	-0.13	Adipose - Visceral (Omentum)
			ENSG00000138100.13	TRIM54	chr2_27519736_T_C_b38	0.000041	0.27	Brain - Anterior cingulate cortex (BA24)
			ENSG00000234072.1	AC074117.10	chr2_27519736_T_C_b38	0.000046	-0.11	Adipose - Visceral (Omentum)
			ENSG00000157992.12	KRTCAP3	chr2_27519736_T_C_b38	0.000046	0.24	Spleen
			ENSG00000138085.16	ATRAID	chr2_27519736_T_C_b38	0.000057	0.11	Cells - Cultured fibroblasts
			ENSG00000115241.10	PPM1G	chr2_27519736_T_C_b38	0.000062	-0.069	Adipose - Subcutaneous
			ENSG00000198522.13	GPN1	chr2_27519736_T_C_b38	0.000073	-0.10	Skin - Not Sun Exposed (Suprapubic)
			ENSG00000138085.16	ATRAID	chr2_27519736_T_C_b38	0.000080	0.098	Skin - Not Sun Exposed (Suprapubic)
			ENSG00000234072.1	AC074117.10	chr2_27519736_T_C_b38	0.000084	-0.15	Pancreas
			ENSG00000115241.10	PPM1G	chr2_27519736_T_C_b38	0.000089	-0.058	Muscle - Skeletal
			ENSG00000138085.16	ATRAID	chr2_27519736_T_C_b38	0.00011	0.076	Thyroid
			ENSG00000243943.9	ZNF512	chr2_27519736_T_C_b38	0.00033	0.097	Thyroid
2	rs10454142	48419260	ENSG00000162869.15	PPP1R21	chr2_48419260_T_C_b38	1.2e-80	0.75	Thyroid
			ENSG00000242441.7	GTF2A1L	chr2_48419260_T_C_b38	2.1e-22	-0.55	Adipose - Subcutaneous
			ENSG00000242441.7	GTF2A1L	chr2_48419260_T_C_b38	5.9e-18	-0.58	Nerve - Tibial
			ENSG00000242441.7	GTF2A1L	chr2_48419260_T_C_b38	4.9e-17	-0.50	Artery - Tibial
			ENSG00000162869.15	PPP1R21	chr2_48419260_T_C_b38	5.4e-17	0.26	Artery - Tibial
			ENSG00000242441.7	GTF2A1L	chr2_48419260_T_C_b38	1.2e-16	-0.45	Skin - Sun Exposed (Lower leg)
			ENSG00000242441.7	GTF2A1L	chr2_48419260_T_C_b38	8.7e-16	-0.44	Muscle - Skeletal
			ENSG00000242441.7	GTF2A1L	chr2_48419260_T_C_b38	2.2e-15	-0.47	Esophagus - Mucosa
			ENSG00000242441.7	GTF2A1L	chr2_48419260_T_C_b38	1.1e-14	-0.45	Skin - Not Sun Exposed (Suprapubic)
			ENSG00000242441.7	GTF2A1L	chr2_48419260_T_C_b38	3.5e-13	-0.42	Cells - Cultured fibroblasts
			ENSG00000242441.7	GTF2A1L	chr2_48419260_T_C_b38	1.3e-12	-0.57	Heart - Atrial Appendage
			ENSG00000242441.7	GTF2A1L	chr2_48419260_T_C_b38	1.4e-12	-0.47	Esophagus - Muscularis
			ENSG00000242441.7	GTF2A1L	chr2_48419260_T_C_b38	1.5e-12	-0.47	Breast - Mammary Tissue
			ENSG00000162869.15	PPP1R21	chr2_48419260_T_C_b38	2.4e-12	0.25	Cells - Cultured fibroblasts
			ENSG00000282890.1	RP11-460M2.1	chr2_48419260_T_C_b38	3.9e-12	-0.41	Artery - Tibial
			ENSG00000242441.7	GTF2A1L	chr2_48419260_T_C_b38	1.1e-11	-0.43	Thyroid
			ENSG00000242441.7	GTF2A1L	chr2_48419260_T_C_b38	1.6e-11	-0.46	Adipose - Visceral (Omentum)
			ENSG00000242441.7	GTF2A1L	chr2_48419260_T_C_b38	1.9e-11	-0.54	Artery - Aorta
			ENSG00000068781.21	STON1-GTF2A1L	chr2_48419260_T_C_b38	3.0e-11	-0.45	Nerve - Tibial
			ENSG00000162869.15	PPP1R21	chr2_48419260_T_C_b38	3.0e-11	0.26	Breast - Mammary Tissue
			ENSG00000242441.7	GTF2A1L	chr2_48419260_T_C_b38	4.8e-11	-0.50	Heart - Left Ventricle
			ENSG00000242441.7	GTF2A1L	chr2_48419260_T_C_b38	7.0e-11	-0.42	Lung
			ENSG00000282890.1	RP11-460M2.1	chr2_48419260_T_C_b38	8.4e-11	-0.41	Nerve - Tibial
			ENSG00000162869.15	PPP1R21	chr2_48419260_T_C_b38	1.2e-10	0.30	Esophagus - Mucosa
			ENSG00000282890.1	RP11-460M2.1	chr2_48419260_T_C_b38	1.3e-10	-0.51	Artery - Aorta
			ENSG00000068781.21	STON1-GTF2A1L	chr2_48419260_T_C_b38	3.6e-10	-0.38	Artery - Tibial
			ENSG00000282890.1	RP11-460M2.1	chr2_48419260_T_C_b38	1.2e-9	-0.43	Esophagus - Muscularis
			ENSG00000138039.14	LHCGR	chr2_48419260_T_C_b38	1.4e-9	-0.39	Artery - Aorta
			ENSG00000068781.21	STON1-GTF2A1L	chr2_48419260_T_C_b38	1.7e-9	-0.36	Adipose - Subcutaneous
			ENSG00000242441.7	GTF2A1L	chr2_48419260_T_C_b38	5.2e-9	-0.48	Pituitary
			ENSG00000242441.7	GTF2A1L	chr2_48419260_T_C_b38	8.9e-9	-0.50	Pancreas
			ENSG00000282890.1	RP11-460M2.1	chr2_48419260_T_C_b38	1.3e-8	-0.37	Breast - Mammary Tissue
			ENSG00000162869.15	PPP1R21	chr2_48419260_T_C_b38	1.7e-8	0.21	Artery - Aorta
			ENSG00000282890.1	RP11-460M2.1	chr2_48419260_T_C_b38	1.8e-8	-0.39	Adipose - Visceral (Omentum)
			ENSG00000242441.7	GTF2A1L	chr2_48419260_T_C_b38	5.5e-8	-0.54	Prostate
			ENSG00000242441.7	GTF2A1L	chr2_48419260_T_C_b38	7.2e-8	-0.29	Stomach
			ENSG00000068781.21	STON1-GTF2A1L	chr2_48419260_T_C_b38	7.2e-8	-0.37	Adipose - Visceral (Omentum)
			ENSG00000242441.7	GTF2A1L	chr2_48419260_T_C_b38	7.4e-8	-0.57	Artery - Coronary
			ENSG00000243244.5	STON1	chr2_48419260_T_C_b38	2.4e-7	0.47	Brain - Anterior cingulate cortex (BA24)
			ENSG00000068781.21	STON1-GTF2A1L	chr2_48419260_T_C_b38	3.1e-7	-0.42	Artery - Aorta
			ENSG00000068781.21	STON1-GTF2A1L	chr2_48419260_T_C_b38	3.5e-7	-0.37	Esophagus - Muscularis
			ENSG00000282890.1	RP11-460M2.1	chr2_48419260_T_C_b38	4.3e-7	-0.53	Artery - Coronary
			ENSG00000162869.15	PPP1R21	chr2_48419260_T_C_b38	4.3e-7	0.18	Skin - Not Sun Exposed (Suprapubic)
			ENSG00000242441.7	GTF2A1L	chr2_48419260_T_C_b38	4.5e-7	-0.50	Minor Salivary Gland
			ENSG00000242441.7	GTF2A1L	chr2_48419260_T_C_b38	5.8e-7	-0.37	Esophagus - Gastroesophageal Junction
			ENSG00000243244.5	STON1	chr2_48419260_T_C_b38	7.6e-7	0.14	Esophagus - Muscularis
			ENSG00000282890.1	RP11-460M2.1	chr2_48419260_T_C_b38	7.7e-7	-0.31	Esophagus - Mucosa
			ENSG00000068781.21	STON1-GTF2A1L	chr2_48419260_T_C_b38	8.7e-7	-0.34	Breast - Mammary Tissue
			ENSG00000162869.15	PPP1R21	chr2_48419260_T_C_b38	9.6e-7	0.16	Testis
			ENSG00000242441.7	GTF2A1L	chr2_48419260_T_C_b38	0.0000012	-0.47	Liver
			ENSG00000282890.1	RP11-460M2.1	chr2_48419260_T_C_b38	0.0000013	-0.44	Colon - Sigmoid
			ENSG00000162869.15	PPP1R21	chr2_48419260_T_C_b38	0.0000015	0.39	Brain - Hypothalamus
			ENSG00000116062.14	MSH6	chr2_48419260_T_C_b38	0.0000025	-0.12	Esophagus - Mucosa
			ENSG00000242441.7	GTF2A1L	chr2_48419260_T_C_b38	0.0000028	-0.48	Brain - Cerebellum
			ENSG00000242441.7	GTF2A1L	chr2_48419260_T_C_b38	0.0000028	-0.26	Colon - Transverse
			ENSG00000162869.15	PPP1R21	chr2_48419260_T_C_b38	0.0000030	0.16	Skin - Sun Exposed (Lower leg)
			ENSG00000242441.7	GTF2A1L	chr2_48419260_T_C_b38	0.0000035	-0.48	Spleen
			ENSG00000162869.15	PPP1R21	chr2_48419260_T_C_b38	0.0000040	0.30	Artery - Coronary
			ENSG00000170820.11	FSHR	chr2_48419260_T_C_b38	0.0000044	-0.31	Esophagus - Muscularis
			ENSG00000242441.7	GTF2A1L	chr2_48419260_T_C_b38	0.0000070	-0.35	Colon - Sigmoid
			ENSG00000243244.5	STON1	chr2_48419260_T_C_b38	0.0000095	0.39	Brain - Putamen (basal ganglia)
			ENSG00000138039.14	LHCGR	chr2_48419260_T_C_b38	0.000014	-0.35	Colon - Sigmoid
			ENSG00000243244.5	STON1	chr2_48419260_T_C_b38	0.000018	-0.17	Nerve - Tibial
			ENSG00000243244.5	STON1	chr2_48419260_T_C_b38	0.000020	0.14	Thyroid
			ENSG00000116062.14	MSH6	chr2_48419260_T_C_b38	0.000020	-0.17	Skin - Sun Exposed (Lower leg)
			ENSG00000068781.21	STON1-GTF2A1L	chr2_48419260_T_C_b38	0.000021	-0.28	Lung
			ENSG00000242441.7	GTF2A1L	chr2_48419260_T_C_b38	0.000022	-0.50	Brain - Frontal Cortex (BA9)
			ENSG00000282890.1	RP11-460M2.1	chr2_48419260_T_C_b38	0.000023	-0.36	Esophagus - Gastroesophageal Junction
			ENSG00000162869.15	PPP1R21	chr2_48419260_T_C_b38	0.000023	0.26	Minor Salivary Gland
			ENSG00000162869.15	PPP1R21	chr2_48419260_T_C_b38	0.000027	0.37	Brain - Spinal cord (cervical c-1)
			ENSG00000116062.14	MSH6	chr2_48419260_T_C_b38	0.000028	-0.15	Breast - Mammary Tissue
			ENSG00000162869.15	PPP1R21	chr2_48419260_T_C_b38	0.000032	0.22	Colon - Transverse
			ENSG00000282890.1	RP11-460M2.1	chr2_48419260_T_C_b38	0.000033	-0.23	Stomach
			ENSG00000068781.21	STON1-GTF2A1L	chr2_48419260_T_C_b38	0.000034	-0.24	Stomach
			ENSG00000068781.21	STON1-GTF2A1L	chr2_48419260_T_C_b38	0.000038	-0.33	Heart - Atrial Appendage
			ENSG00000170802.15	FOXN2	chr2_48419260_T_C_b38	0.000043	-0.17	Nerve - Tibial
			ENSG00000162869.15	PPP1R21	chr2_48419260_T_C_b38	0.000043	0.17	Stomach
			ENSG00000243244.5	STON1	chr2_48419260_T_C_b38	0.000044	-0.13	Artery - Tibial
			ENSG00000243244.5	STON1	chr2_48419260_T_C_b38	0.000047	0.32	Brain - Cortex
			ENSG00000170802.15	FOXN2	chr2_48419260_T_C_b38	0.000048	-0.11	Cells - Cultured fibroblasts
			ENSG00000068781.21	STON1-GTF2A1L	chr2_48419260_T_C_b38	0.000050	-0.43	Artery - Coronary
			ENSG00000068781.21	STON1-GTF2A1L	chr2_48419260_T_C_b38	0.000053	-0.41	Brain - Cerebellum
			ENSG00000116062.14	MSH6	chr2_48419260_T_C_b38	0.00013	-0.061	Cells - Cultured fibroblasts
7	rs3779195	98364050	ENSG00000272950.1	RP11-307C18.1	chr7_98364050_T_A_b38	3.1e-57	-0.88	Artery - Tibial
			ENSG00000272950.1	RP11-307C18.1	chr7_98364050_T_A_b38	3.9e-54	-0.88	Adipose - Subcutaneous
			ENSG00000272950.1	RP11-307C18.1	chr7_98364050_T_A_b38	2.5e-52	-0.64	Muscle - Skeletal
			ENSG00000272950.1	RP11-307C18.1	chr7_98364050_T_A_b38	1.6e-43	-0.68	Skin - Sun Exposed (Lower leg)
			ENSG00000272950.1	RP11-307C18.1	chr7_98364050_T_A_b38	2.6e-39	-0.59	Lung
			ENSG00000272950.1	RP11-307C18.1	chr7_98364050_T_A_b38	1.7e-38	-0.90	Artery - Aorta
			ENSG00000272950.1	RP11-307C18.1	chr7_98364050_T_A_b38	7.2e-38	-0.62	Whole Blood
			ENSG00000272950.1	RP11-307C18.1	chr7_98364050_T_A_b38	7.6e-36	-0.69	Thyroid
			ENSG00000272950.1	RP11-307C18.1	chr7_98364050_T_A_b38	3.2e-35	-0.81	Nerve - Tibial
			ENSG00000006453.13	BAIAP2L1	chr7_98364050_T_A_b38	2.8e-34	0.84	Testis
			ENSG00000272950.1	RP11-307C18.1	chr7_98364050_T_A_b38	2.9e-33	-0.79	Adipose - Visceral (Omentum)
			ENSG00000272950.1	RP11-307C18.1	chr7_98364050_T_A_b38	3.6e-31	-0.65	Skin - Not Sun Exposed (Suprapubic)
			ENSG00000272950.1	RP11-307C18.1	chr7_98364050_T_A_b38	5.9e-29	-0.75	Breast - Mammary Tissue
			ENSG00000272950.1	RP11-307C18.1	chr7_98364050_T_A_b38	4.8e-28	-0.70	Esophagus - Muscularis
			ENSG00000164713.9	BRI3	chr7_98364050_T_A_b38	7.6e-27	0.87	Liver
			ENSG00000272950.1	RP11-307C18.1	chr7_98364050_T_A_b38	1.1e-22	-0.70	Esophagus - Gastroesophageal Junction
			ENSG00000272950.1	RP11-307C18.1	chr7_98364050_T_A_b38	8.7e-22	-0.88	Artery - Coronary
			ENSG00000006453.13	BAIAP2L1	chr7_98364050_T_A_b38	9.8e-22	0.32	Skin - Sun Exposed (Lower leg)
			ENSG00000272950.1	RP11-307C18.1	chr7_98364050_T_A_b38	1.9e-21	-0.67	Heart - Atrial Appendage
			ENSG00000272950.1	RP11-307C18.1	chr7_98364050_T_A_b38	2.2e-20	-0.49	Cells - Cultured fibroblasts
			ENSG00000205356.9	TECPR1	chr7_98364050_T_A_b38	9.7e-19	0.33	Skin - Sun Exposed (Lower leg)
			ENSG00000272950.1	RP11-307C18.1	chr7_98364050_T_A_b38	7.0e-17	-0.57	Colon - Transverse
			ENSG00000272950.1	RP11-307C18.1	chr7_98364050_T_A_b38	9.5e-17	-0.68	Colon - Sigmoid
			ENSG00000272950.1	RP11-307C18.1	chr7_98364050_T_A_b38	7.6e-16	-0.86	Brain - Cerebellum
			ENSG00000272950.1	RP11-307C18.1	chr7_98364050_T_A_b38	4.4e-15	-0.95	Brain - Frontal Cortex (BA9)
			ENSG00000272950.1	RP11-307C18.1	chr7_98364050_T_A_b38	1.5e-14	-0.52	Pancreas
			ENSG00000272950.1	RP11-307C18.1	chr7_98364050_T_A_b38	4.1e-14	-0.76	Spleen
			ENSG00000272950.1	RP11-307C18.1	chr7_98364050_T_A_b38	7.2e-14	-0.86	Brain - Cortex
			ENSG00000272950.1	RP11-307C18.1	chr7_98364050_T_A_b38	1.0e-13	-0.53	Esophagus - Mucosa
			ENSG00000006453.13	BAIAP2L1	chr7_98364050_T_A_b38	1.9e-13	0.32	Skin - Not Sun Exposed (Suprapubic)
			ENSG00000272950.1	RP11-307C18.1	chr7_98364050_T_A_b38	8.2e-13	-0.65	Pituitary
			ENSG00000272950.1	RP11-307C18.1	chr7_98364050_T_A_b38	1.1e-12	-0.82	Brain - Caudate (basal ganglia)
			ENSG00000272950.1	RP11-307C18.1	chr7_98364050_T_A_b38	1.3e-12	-0.60	Stomach
			ENSG00000272950.1	RP11-307C18.1	chr7_98364050_T_A_b38	1.6e-12	-0.89	Brain - Cerebellar Hemisphere
			ENSG00000272950.1	RP11-307C18.1	chr7_98364050_T_A_b38	2.9e-12	-0.65	Prostate
			ENSG00000272950.1	RP11-307C18.1	chr7_98364050_T_A_b38	3.7e-12	-0.77	Brain - Nucleus accumbens (basal ganglia)
			ENSG00000272950.1	RP11-307C18.1	chr7_98364050_T_A_b38	4.4e-12	-0.82	Brain - Hypothalamus
			ENSG00000272950.1	RP11-307C18.1	chr7_98364050_T_A_b38	5.1e-12	-0.79	Brain - Putamen (basal ganglia)
			ENSG00000164713.9	BRI3	chr7_98364050_T_A_b38	5.9e-12	-0.19	Adipose - Subcutaneous
			ENSG00000272950.1	RP11-307C18.1	chr7_98364050_T_A_b38	6.4e-12	-0.67	Adrenal Gland
			ENSG00000272950.1	RP11-307C18.1	chr7_98364050_T_A_b38	9.5e-12	-0.84	Uterus
			ENSG00000205356.9	TECPR1	chr7_98364050_T_A_b38	1.6e-11	0.27	Skin - Not Sun Exposed (Suprapubic)
			ENSG00000272950.1	RP11-307C18.1	chr7_98364050_T_A_b38	2.0e-11	-0.78	Small Intestine - Terminal Ileum
			ENSG00000006453.13	BAIAP2L1	chr7_98364050_T_A_b38	4.2e-11	-0.41	Cells - Cultured fibroblasts
			ENSG00000006453.13	BAIAP2L1	chr7_98364050_T_A_b38	1.1e-10	0.27	Thyroid
			ENSG00000164713.9	BRI3	chr7_98364050_T_A_b38	1.8e-10	-0.21	Cells - Cultured fibroblasts
			ENSG00000164713.9	BRI3	chr7_98364050_T_A_b38	7.3e-10	-0.20	Artery - Tibial
			ENSG00000272950.1	RP11-307C18.1	chr7_98364050_T_A_b38	4.4e-9	-0.73	Ovary
			ENSG00000272950.1	RP11-307C18.1	chr7_98364050_T_A_b38	6.0e-9	-0.74	Brain - Spinal cord (cervical c-1)
			ENSG00000272950.1	RP11-307C18.1	chr7_98364050_T_A_b38	6.6e-9	-0.44	Heart - Left Ventricle
			ENSG00000272950.1	RP11-307C18.1	chr7_98364050_T_A_b38	7.0e-9	-0.75	Brain - Anterior cingulate cortex (BA24)
			ENSG00000272950.1	RP11-307C18.1	chr7_98364050_T_A_b38	1.4e-8	-0.62	Brain - Hippocampus
			ENSG00000164713.9	BRI3	chr7_98364050_T_A_b38	2.5e-8	0.23	Pancreas
			ENSG00000272950.1	RP11-307C18.1	chr7_98364050_T_A_b38	3.0e-8	-0.59	Vagina
			ENSG00000272950.1	RP11-307C18.1	chr7_98364050_T_A_b38	1.4e-7	-0.54	Liver
			ENSG00000272950.1	RP11-307C18.1	chr7_98364050_T_A_b38	2.0e-7	-0.76	Brain - Amygdala
			ENSG00000272950.1	RP11-307C18.1	chr7_98364050_T_A_b38	2.5e-7	-0.61	Minor Salivary Gland
			ENSG00000272950.1	RP11-307C18.1	chr7_98364050_T_A_b38	4.2e-7	-0.69	Kidney - Cortex
			ENSG00000164713.9	BRI3	chr7_98364050_T_A_b38	6.4e-7	-0.12	Muscle - Skeletal
			ENSG00000164715.5	LMTK2	chr7_98364050_T_A_b38	0.0000040	0.12	Esophagus - Mucosa
			ENSG00000205356.9	TECPR1	chr7_98364050_T_A_b38	0.0000045	0.17	Thyroid
			ENSG00000205356.9	TECPR1	chr7_98364050_T_A_b38	0.0000050	0.19	Esophagus - Mucosa
			ENSG00000205356.9	TECPR1	chr7_98364050_T_A_b38	0.0000058	0.11	Whole Blood
			ENSG00000164713.9	BRI3	chr7_98364050_T_A_b38	0.000029	-0.14	Adipose - Visceral (Omentum)
			ENSG00000164715.5	LMTK2	chr7_98364050_T_A_b38	0.000038	0.17	Thyroid
			ENSG00000164713.9	BRI3	chr7_98364050_T_A_b38	0.000044	-0.19	Artery - Aorta
			ENSG00000205356.9	TECPR1	chr7_98364050_T_A_b38	0.000053	0.15	Esophagus - Muscularis
			ENSG00000205356.9	TECPR1	chr7_98364050_T_A_b38	0.000073	0.14	Artery - Tibial
			ENSG00000006453.13	BAIAP2L1	chr7_98364050_T_A_b38	0.000086	-0.18	Muscle - Skeletal
10	rs7910927	63379150	ENSG00000232075.1	MRPL35P2	chr10_63379150_T_G_b38	4.6e-15	-0.37	Adipose - Visceral (Omentum)
			ENSG00000232075.1	MRPL35P2	chr10_63379150_T_G_b38	8.1e-14	-0.34	Artery - Tibial
			ENSG00000232075.1	MRPL35P2	chr10_63379150_T_G_b38	9.0e-13	-0.31	Thyroid
			ENSG00000232075.1	MRPL35P2	chr10_63379150_T_G_b38	7.0e-12	-0.29	Adipose - Subcutaneous
			ENSG00000232075.1	MRPL35P2	chr10_63379150_T_G_b38	1.6e-11	-0.31	Lung
			ENSG00000148572.15	NRBF2	chr10_63379150_T_G_b38	1.8e-11	0.13	Cells - Cultured fibroblasts
			ENSG00000232075.1	MRPL35P2	chr10_63379150_T_G_b38	3.4e-10	-0.34	Breast - Mammary Tissue
			ENSG00000232075.1	MRPL35P2	chr10_63379150_T_G_b38	4.2e-10	-0.34	Skin - Not Sun Exposed (Suprapubic)
			ENSG00000165476.13	REEP3	chr10_63379150_T_G_b38	5.5e-10	0.14	Adipose - Visceral (Omentum)
			ENSG00000232075.1	MRPL35P2	chr10_63379150_T_G_b38	2.5e-9	-0.33	Heart - Atrial Appendage
			ENSG00000232075.1	MRPL35P2	chr10_63379150_T_G_b38	6.6e-9	-0.39	Stomach
			ENSG00000232075.1	MRPL35P2	chr10_63379150_T_G_b38	1.2e-8	-0.29	Nerve - Tibial
			ENSG00000232075.1	MRPL35P2	chr10_63379150_T_G_b38	7.7e-8	-0.25	Muscle - Skeletal
			ENSG00000171988.18	JMJD1C	chr10_63379150_T_G_b38	9.5e-8	-0.13	Cells - Cultured fibroblasts
			ENSG00000232075.1	MRPL35P2	chr10_63379150_T_G_b38	2.4e-7	-0.31	Artery - Aorta
			ENSG00000232075.1	MRPL35P2	chr10_63379150_T_G_b38	3.1e-7	-0.27	Esophagus - Muscularis
			ENSG00000165476.13	REEP3	chr10_63379150_T_G_b38	3.1e-7	0.15	Brain - Caudate (basal ganglia)
			ENSG00000232075.1	MRPL35P2	chr10_63379150_T_G_b38	4.1e-7	-0.35	Pituitary
			ENSG00000232075.1	MRPL35P2	chr10_63379150_T_G_b38	6.1e-7	-0.28	Colon - Transverse
			ENSG00000232075.1	MRPL35P2	chr10_63379150_T_G_b38	0.0000015	-0.38	Artery - Coronary
			ENSG00000165476.13	REEP3	chr10_63379150_T_G_b38	0.0000037	0.17	Brain - Cortex
			ENSG00000232075.1	MRPL35P2	chr10_63379150_T_G_b38	0.000014	-0.26	Esophagus - Gastroesophageal Junction
			ENSG00000165476.13	REEP3	chr10_63379150_T_G_b38	0.000014	0.14	Testis
			ENSG00000165476.13	REEP3	chr10_63379150_T_G_b38	0.000016	0.089	Thyroid
			ENSG00000232075.1	MRPL35P2	chr10_63379150_T_G_b38	0.000025	-0.32	Pancreas
			ENSG00000232075.1	MRPL35P2	chr10_63379150_T_G_b38	0.000035	-0.40	Minor Salivary Gland
			ENSG00000232075.1	MRPL35P2	chr10_63379150_T_G_b38	0.000041	-0.20	Skin - Sun Exposed (Lower leg)
			ENSG00000165476.13	REEP3	chr10_63379150_T_G_b38	0.000054	0.076	Esophagus - Muscularis
			ENSG00000232075.1	MRPL35P2	chr10_63379150_T_G_b38	0.000059	-0.22	Heart - Left Ventricle
			ENSG00000272767.1	JMJD1C-AS1	chr10_63379150_T_G_b38	0.00010	-0.19	Cells - Cultured fibroblasts
			ENSG00000148572.15	NRBF2	chr10_63379150_T_G_b38	0.00011	0.12	Lung
			ENSG00000148572.15	NRBF2	chr10_63379150_T_G_b38	0.00018	0.090	Skin - Sun Exposed (Lower leg)
			ENSG00000171988.18	JMJD1C	chr10_63379150_T_G_b38	0.00024	-0.069	Skin - Sun Exposed (Lower leg)
15	rs8023580	96165062	ENSG00000259359.1	RP11-327J17.2	chr15_96165062_T_C_b38	0.0000046	-0.23	Liver
