# Supplementary material for: Gene Polymorphisms Determining Sex Hormone-Binding Globulin Levels and Endometriosis Risk
Source: Int J Mol Sci. 2025 Nov 30;26(23):11630. doi: 10.3390/ijms262311630 (PMC12691900; doi:10.3390/ijms262311630)
Supplement: Supplementary file 1 [file ijms-26-11630-s001.zip › !Suppl table S6.xlsx]

## Sheet: Лист1
Supplementary Table S6. eQTL values of SNPs in high LD (r2≥0.80) with the endometriosis associated polymorphisms
(according to Genotype-Tissue Expression (GTEx) (http://www.gtexportal.org/) ( р <8.0E5, FDR≤0.05)
Chr	Lead SNP	Position lead SNP(hg38)	Proxy SNP	Position proxy SNP (hg38)	Distance (bp) between proxy and lead SNP	r2 between lead and proxy	D’ between lead and proxy	Gencode Id	Gene Symbol	p	NES	Tissue
1	rs17496332	107003753	rs113329442	106996630	-7123	0.99	1	ENSG00000198890.7	PRMT6	7.1e-73	-0.69	Skin - Sun Exposed (Lower leg)
								ENSG00000198890.7	PRMT6	8.5e-67	-0.63	Skin - Not Sun Exposed (Suprapubic)
								ENSG00000198890.7	PRMT6	1.1e-53	-0.51	Esophagus - Mucosa
								ENSG00000198890.7	PRMT6	1.1e-40	-0.97	Liver
								ENSG00000198890.7	PRMT6	7.3e-37	-0.49	Muscle - Skeletal
								ENSG00000198890.7	PRMT6	1.7e-29	-0.31	Whole Blood
								ENSG00000198890.7	PRMT6	1.0e-25	-0.29	Thyroid
								ENSG00000198890.7	PRMT6	4.3e-24	-0.35	Colon - Transverse
								ENSG00000198890.7	PRMT6	3.1e-19	-0.32	Adipose - Subcutaneous
								ENSG00000198890.7	PRMT6	6.5e-14	-0.17	Lung
								ENSG00000198890.7	PRMT6	1.1e-13	-0.30	Heart - Left Ventricle
								ENSG00000198890.7	PRMT6	1.3e-13	-0.27	Adipose - Visceral (Omentum)
								ENSG00000198890.7	PRMT6	8.8e-12	-0.36	Adrenal Gland
								ENSG00000198890.7	PRMT6	1.2e-11	-0.20	Nerve - Tibial
								ENSG00000198890.7	PRMT6	7.3e-10	-0.25	Stomach
								ENSG00000198890.7	PRMT6	9.0e-10	-0.20	Artery - Tibial
								ENSG00000198890.7	PRMT6	1.7e-9	-0.42	Brain - Hippocampus
								ENSG00000198890.7	PRMT6	7.3e-8	-0.17	Esophagus - Muscularis
								ENSG00000198890.7	PRMT6	1.2e-7	-0.36	Brain - Spinal cord (cervical c-1)
								ENSG00000198890.7	PRMT6	2.8e-7	-0.14	Artery - Aorta
								ENSG00000198890.7	PRMT6	0.0000011	-0.35	Small Intestine - Terminal Ileum
								ENSG00000198890.7	PRMT6	0.0000012	-0.21	Pancreas
								ENSG00000198890.7	PRMT6	0.0000016	-0.31	Brain - Cerebellum
								ENSG00000198890.7	PRMT6	0.0000017	-0.29	Brain - Cortex
								ENSG00000198890.7	PRMT6	0.0000026	-0.31	Brain - Frontal Cortex (BA9)
								ENSG00000198890.7	PRMT6	0.000016	-0.21	Brain - Hypothalamus
								ENSG00000198890.7	PRMT6	0.000031	-0.25	Brain - Anterior cingulate cortex (BA24)
								ENSG00000198890.7	PRMT6	0.000068	-0.090	Cells - Cultured fibroblasts
								ENSG00000198890.7	PRMT6	0.000086	-0.20	Spleen
1	rs17496332	107003753	rs3861909	107001554	-2199	0.97	-0.99	ENSG00000198890.7	PRMT6	4.7e-66	0.65	Skin - Sun Exposed (Lower leg)
								ENSG00000198890.7	PRMT6	5.5e-60	0.60	Skin - Not Sun Exposed (Suprapubic)
								ENSG00000198890.7	PRMT6	1.4e-47	0.47	Esophagus - Mucosa
								ENSG00000198890.7	PRMT6	1.5e-37	0.95	Liver
								ENSG00000198890.7	PRMT6	8.7e-32	0.44	Muscle - Skeletal
								ENSG00000198890.7	PRMT6	7.8e-26	0.29	Whole Blood
								ENSG00000198890.7	PRMT6	3.4e-23	0.27	Thyroid
								ENSG00000198890.7	PRMT6	1.0e-20	0.32	Colon - Transverse
								ENSG00000198890.7	PRMT6	1.6e-17	0.30	Adipose - Subcutaneous
								ENSG00000198890.7	PRMT6	1.1e-12	0.29	Heart - Left Ventricle
								ENSG00000198890.7	PRMT6	2.1e-12	0.25	Adipose - Visceral (Omentum)
								ENSG00000198890.7	PRMT6	9.3e-12	0.20	Nerve - Tibial
								ENSG00000198890.7	PRMT6	1.1e-11	0.36	Adrenal Gland
								ENSG00000198890.7	PRMT6	3.7e-11	0.14	Lung
								ENSG00000198890.7	PRMT6	1.2e-9	0.42	Brain - Hippocampus
								ENSG00000198890.7	PRMT6	2.2e-9	0.24	Stomach
								ENSG00000198890.7	PRMT6	5.2e-8	0.17	Esophagus - Muscularis
								ENSG00000198890.7	PRMT6	4.3e-7	0.16	Artery - Tibial
								ENSG00000198890.7	PRMT6	4.4e-7	0.32	Brain - Cerebellum
								ENSG00000198890.7	PRMT6	0.0000012	0.29	Brain - Cortex
								ENSG00000198890.7	PRMT6	0.0000014	0.33	Brain - Spinal cord (cervical c-1)
								ENSG00000198890.7	PRMT6	0.0000017	0.33	Small Intestine - Terminal Ileum
								ENSG00000198890.7	PRMT6	0.0000031	0.30	Brain - Frontal Cortex (BA9)
								ENSG00000198890.7	PRMT6	0.0000039	0.20	Pancreas
								ENSG00000198890.7	PRMT6	0.0000061	0.13	Artery - Aorta
								ENSG00000198890.7	PRMT6	0.000020	0.095	Cells - Cultured fibroblasts
1	rs17496332	107003753	rs2878349	107006623	2870	0.98	1	ENSG00000198890.7	PRMT6	2.9e-70	-0.67	Skin - Sun Exposed (Lower leg)
								ENSG00000198890.7	PRMT6	6.7e-65	-0.62	Skin - Not Sun Exposed (Suprapubic)
								ENSG00000198890.7	PRMT6	2.1e-49	-0.49	Esophagus - Mucosa
								ENSG00000198890.7	PRMT6	7.3e-39	-0.95	Liver
								ENSG00000198890.7	PRMT6	1.0e-33	-0.46	Muscle - Skeletal
								ENSG00000198890.7	PRMT6	1.7e-29	-0.31	Whole Blood
								ENSG00000198890.7	PRMT6	2.3e-24	-0.28	Thyroid
								ENSG00000198890.7	PRMT6	5.2e-22	-0.33	Colon - Transverse
								ENSG00000198890.7	PRMT6	4.8e-19	-0.31	Adipose - Subcutaneous
								ENSG00000198890.7	PRMT6	1.8e-13	-0.26	Adipose - Visceral (Omentum)
								ENSG00000198890.7	PRMT6	3.1e-13	-0.29	Heart - Left Ventricle
								ENSG00000198890.7	PRMT6	3.9e-12	-0.36	Adrenal Gland
								ENSG00000198890.7	PRMT6	4.2e-12	-0.15	Lung
								ENSG00000198890.7	PRMT6	8.0e-12	-0.20	Nerve - Tibial
								ENSG00000198890.7	PRMT6	1.4e-9	-0.42	Brain - Hippocampus
								ENSG00000198890.7	PRMT6	3.9e-9	-0.24	Stomach
								ENSG00000198890.7	PRMT6	5.9e-9	-0.19	Artery - Tibial
								ENSG00000198890.7	PRMT6	2.5e-8	-0.17	Esophagus - Muscularis
								ENSG00000198890.7	PRMT6	1.9e-7	-0.14	Artery - Aorta
								ENSG00000198890.7	PRMT6	2.9e-7	-0.35	Brain - Spinal cord (cervical c-1)
								ENSG00000198890.7	PRMT6	0.0000018	-0.20	Pancreas
								ENSG00000198890.7	PRMT6	0.0000032	-0.30	Brain - Cerebellum
								ENSG00000198890.7	PRMT6	0.0000056	-0.32	Small Intestine - Terminal Ileum
								ENSG00000198890.7	PRMT6	0.0000090	-0.27	Brain - Cortex
								ENSG00000198890.7	PRMT6	0.000011	-0.29	Brain - Frontal Cortex (BA9)
								ENSG00000198890.7	PRMT6	0.000016	-0.21	Brain - Hypothalamus
								ENSG00000198890.7	PRMT6	0.000034	-0.093	Cells - Cultured fibroblasts
								ENSG00000198890.7	PRMT6	0.000066	-0.20	Spleen
1	rs17496332	107003753	rs72697623	107011647	7894	0.98	1	ENSG00000198890.7	PRMT6	8.8e-72	-0.68	Skin - Sun Exposed (Lower leg)
								ENSG00000198890.7	PRMT6	4.3e-65	-0.63	Skin - Not Sun Exposed (Suprapubic)
								ENSG00000198890.7	PRMT6	5.1e-51	-0.50	Esophagus - Mucosa
								ENSG00000198890.7	PRMT6	1.7e-39	-0.97	Liver
								ENSG00000198890.7	PRMT6	8.5e-35	-0.47	Muscle - Skeletal
								ENSG00000198890.7	PRMT6	5.4e-29	-0.31	Whole Blood
								ENSG00000198890.7	PRMT6	4.2e-25	-0.29	Thyroid
								ENSG00000198890.7	PRMT6	3.6e-24	-0.35	Colon - Transverse
								ENSG00000198890.7	PRMT6	4.0e-19	-0.32	Adipose - Subcutaneous
								ENSG00000198890.7	PRMT6	2.3e-14	-0.31	Heart - Left Ventricle
								ENSG00000198890.7	PRMT6	1.3e-13	-0.27	Adipose - Visceral (Omentum)
								ENSG00000198890.7	PRMT6	1.0e-12	-0.16	Lung
								ENSG00000198890.7	PRMT6	9.1e-12	-0.36	Adrenal Gland
								ENSG00000198890.7	PRMT6	2.4e-11	-0.20	Nerve - Tibial
								ENSG00000198890.7	PRMT6	9.0e-10	-0.25	Stomach
								ENSG00000198890.7	PRMT6	1.7e-9	-0.42	Brain - Hippocampus
								ENSG00000198890.7	PRMT6	1.7e-9	-0.20	Artery - Tibial
								ENSG00000198890.7	PRMT6	6.7e-8	-0.17	Esophagus - Muscularis
								ENSG00000198890.7	PRMT6	1.2e-7	-0.36	Brain - Spinal cord (cervical c-1)
								ENSG00000198890.7	PRMT6	5.8e-7	-0.14	Artery - Aorta
								ENSG00000198890.7	PRMT6	0.0000011	-0.30	Brain - Cortex
								ENSG00000198890.7	PRMT6	0.0000012	-0.31	Brain - Cerebellum
								ENSG00000198890.7	PRMT6	0.0000019	-0.21	Pancreas
								ENSG00000198890.7	PRMT6	0.0000026	-0.31	Brain - Frontal Cortex (BA9)
								ENSG00000198890.7	PRMT6	0.0000039	-0.34	Small Intestine - Terminal Ileum
								ENSG00000198890.7	PRMT6	0.000016	-0.21	Brain - Hypothalamus
								ENSG00000198890.7	PRMT6	0.000060	-0.092	Cells - Cultured fibroblasts
								ENSG00000198890.7	PRMT6	0.000087	-0.20	Spleen
1	rs17496332	107003753	rs12406721	107020621	16868	0.91	0.96	ENSG00000198890.7	PRMT6	5.0e-87	-0.73	Skin - Sun Exposed (Lower leg)
								ENSG00000198890.7	PRMT6	1.1e-81	-0.69	Skin - Not Sun Exposed (Suprapubic)
								ENSG00000198890.7	PRMT6	2.5e-63	-0.54	Esophagus - Mucosa
								ENSG00000198890.7	PRMT6	7.6e-49	-1.1	Liver
								ENSG00000198890.7	PRMT6	3.2e-39	-0.51	Muscle - Skeletal
								ENSG00000198890.7	PRMT6	5.7e-34	-0.33	Whole Blood
								ENSG00000198890.7	PRMT6	3.9e-33	-0.32	Thyroid
								ENSG00000198890.7	PRMT6	9.3e-28	-0.38	Colon - Transverse
								ENSG00000198890.7	PRMT6	3.1e-22	-0.35	Adipose - Subcutaneous
								ENSG00000198890.7	PRMT6	3.8e-17	-0.30	Adipose - Visceral (Omentum)
								ENSG00000198890.7	PRMT6	7.4e-16	-0.34	Heart - Left Ventricle
								ENSG00000198890.7	PRMT6	3.5e-15	-0.17	Lung
								ENSG00000198890.7	PRMT6	1.6e-13	-0.22	Nerve - Tibial
								ENSG00000198890.7	PRMT6	1.7e-13	-0.38	Adrenal Gland
								ENSG00000198890.7	PRMT6	1.9e-12	-0.49	Brain - Hippocampus
								ENSG00000198890.7	PRMT6	4.4e-12	-0.23	Artery - Tibial
								ENSG00000198890.7	PRMT6	2.2e-11	-0.28	Stomach
								ENSG00000198890.7	PRMT6	7.0e-9	-0.40	Brain - Spinal cord (cervical c-1)
								ENSG00000198890.7	PRMT6	8.5e-9	-0.36	Brain - Frontal Cortex (BA9)
								ENSG00000198890.7	PRMT6	1.5e-8	-0.39	Small Intestine - Terminal Ileum
								ENSG00000198890.7	PRMT6	1.1e-7	-0.33	Brain - Cortex
								ENSG00000198890.7	PRMT6	2.5e-7	-0.16	Esophagus - Muscularis
								ENSG00000198890.7	PRMT6	5.5e-7	-0.31	Brain - Cerebellum
								ENSG00000198890.7	PRMT6	6.0e-7	-0.14	Artery - Aorta
								ENSG00000198890.7	PRMT6	7.1e-7	-0.25	Brain - Caudate (basal ganglia)
								ENSG00000198890.7	PRMT6	7.2e-7	-0.29	Vagina
								ENSG00000198890.7	PRMT6	9.4e-7	-0.18	Breast - Mammary Tissue
								ENSG00000198890.7	PRMT6	0.0000012	-0.11	Cells - Cultured fibroblasts
								ENSG00000198890.7	PRMT6	0.0000027	-0.43	Brain - Substantia nigra
								ENSG00000198890.7	PRMT6	0.0000031	-0.20	Pancreas
								ENSG00000198890.7	PRMT6	0.0000031	-0.23	Brain - Hypothalamus
								ENSG00000198890.7	PRMT6	0.0000052	-0.29	Brain - Cerebellar Hemisphere
								ENSG00000198890.7	PRMT6	0.000010	-0.28	Brain - Anterior cingulate cortex (BA24)
								ENSG00000198890.7	PRMT6	0.000016	-0.27	Brain - Putamen (basal ganglia)
								ENSG00000198890.7	PRMT6	0.000078	-0.21	Spleen
1	rs17496332	107003753	rs61798463	107023312	19559	0.88	0.96	ENSG00000198890.7	PRMT6	9.2e-95	-0.75	Skin - Sun Exposed (Lower leg)
								ENSG00000198890.7	PRMT6	6.1e-83	-0.69	Skin - Not Sun Exposed (Suprapubic)
								ENSG00000198890.7	PRMT6	4.6e-66	-0.55	Esophagus - Mucosa
								ENSG00000198890.7	PRMT6	2.2e-55	-1.1	Liver
								ENSG00000198890.7	PRMT6	1.1e-41	-0.52	Muscle - Skeletal
								ENSG00000198890.7	PRMT6	5.7e-37	-0.34	Whole Blood
								ENSG00000198890.7	PRMT6	2.1e-35	-0.33	Thyroid
								ENSG00000198890.7	PRMT6	2.6e-29	-0.38	Colon - Transverse
								ENSG00000198890.7	PRMT6	5.1e-26	-0.37	Adipose - Subcutaneous
								ENSG00000198890.7	PRMT6	1.9e-18	-0.31	Adipose - Visceral (Omentum)
								ENSG00000198890.7	PRMT6	2.7e-16	-0.34	Heart - Left Ventricle
								ENSG00000198890.7	PRMT6	9.7e-16	-0.18	Lung
								ENSG00000198890.7	PRMT6	1.8e-14	-0.40	Adrenal Gland
								ENSG00000198890.7	PRMT6	2.6e-14	-0.23	Nerve - Tibial
								ENSG00000198890.7	PRMT6	9.3e-13	-0.24	Artery - Tibial
								ENSG00000198890.7	PRMT6	1.1e-12	-0.47	Brain - Hippocampus
								ENSG00000198890.7	PRMT6	4.2e-12	-0.30	Stomach
								ENSG00000198890.7	PRMT6	2.3e-10	-0.43	Small Intestine - Terminal Ileum
								ENSG00000198890.7	PRMT6	5.2e-9	-0.36	Brain - Frontal Cortex (BA9)
								ENSG00000198890.7	PRMT6	8.9e-9	-0.39	Brain - Spinal cord (cervical c-1)
								ENSG00000198890.7	PRMT6	1.2e-8	-0.36	Brain - Cortex
								ENSG00000198890.7	PRMT6	1.6e-8	-0.29	Brain - Caudate (basal ganglia)
								ENSG00000198890.7	PRMT6	2.1e-8	-0.20	Breast - Mammary Tissue
								ENSG00000198890.7	PRMT6	2.5e-8	-0.18	Esophagus - Muscularis
								ENSG00000198890.7	PRMT6	3.7e-8	-0.34	Brain - Cerebellum
								ENSG00000198890.7	PRMT6	2.3e-7	-0.47	Brain - Substantia nigra
								ENSG00000198890.7	PRMT6	5.4e-7	-0.31	Brain - Cerebellar Hemisphere
								ENSG00000198890.7	PRMT6	6.8e-7	-0.14	Artery - Aorta
								ENSG00000198890.7	PRMT6	8.0e-7	-0.11	Cells - Cultured fibroblasts
								ENSG00000198890.7	PRMT6	0.0000013	-0.28	Vagina
								ENSG00000198890.7	PRMT6	0.0000016	-0.29	Brain - Putamen (basal ganglia)
								ENSG00000198890.7	PRMT6	0.0000017	-0.21	Pancreas
								ENSG00000198890.7	PRMT6	0.0000022	-0.24	Brain - Hypothalamus
								ENSG00000198890.7	PRMT6	0.0000028	-0.29	Brain - Anterior cingulate cortex (BA24)
								ENSG00000198890.7	PRMT6	0.000061	-0.21	Spleen
1	rs17496332	107003753	rs56111229	107024067	20314	0.85	0.93	ENSG00000198890.7	PRMT6	4.5e-93	-0.74	Skin - Sun Exposed (Lower leg)
								ENSG00000198890.7	PRMT6	2.8e-81	-0.68	Skin - Not Sun Exposed (Suprapubic)
								ENSG00000198890.7	PRMT6	2.2e-64	-0.54	Esophagus - Mucosa
								ENSG00000198890.7	PRMT6	1.1e-52	-1.1	Liver
								ENSG00000198890.7	PRMT6	8.8e-39	-0.50	Muscle - Skeletal
								ENSG00000198890.7	PRMT6	3.6e-36	-0.34	Whole Blood
								ENSG00000198890.7	PRMT6	7.0e-35	-0.33	Thyroid
								ENSG00000198890.7	PRMT6	7.1e-28	-0.37	Colon - Transverse
								ENSG00000198890.7	PRMT6	2.3e-25	-0.37	Adipose - Subcutaneous
								ENSG00000198890.7	PRMT6	2.1e-18	-0.31	Adipose - Visceral (Omentum)
								ENSG00000198890.7	PRMT6	1.7e-16	-0.34	Heart - Left Ventricle
								ENSG00000198890.7	PRMT6	2.0e-15	-0.40	Adrenal Gland
								ENSG00000198890.7	PRMT6	6.3e-15	-0.17	Lung
								ENSG00000198890.7	PRMT6	1.8e-14	-0.23	Nerve - Tibial
								ENSG00000198890.7	PRMT6	2.0e-13	-0.24	Artery - Tibial
								ENSG00000198890.7	PRMT6	3.2e-13	-0.48	Brain - Hippocampus
								ENSG00000198890.7	PRMT6	2.2e-11	-0.28	Stomach
								ENSG00000198890.7	PRMT6	4.0e-10	-0.42	Small Intestine - Terminal Ileum
								ENSG00000198890.7	PRMT6	3.1e-9	-0.18	Esophagus - Muscularis
								ENSG00000198890.7	PRMT6	6.7e-9	-0.40	Brain - Spinal cord (cervical c-1)
								ENSG00000198890.7	PRMT6	2.5e-8	-0.35	Brain - Frontal Cortex (BA9)
								ENSG00000198890.7	PRMT6	5.1e-8	-0.20	Breast - Mammary Tissue
								ENSG00000198890.7	PRMT6	9.7e-8	-0.34	Brain - Cortex
								ENSG00000198890.7	PRMT6	1.2e-7	-0.27	Brain - Caudate (basal ganglia)
								ENSG00000198890.7	PRMT6	1.3e-7	-0.33	Brain - Cerebellum
								ENSG00000198890.7	PRMT6	2.0e-7	-0.15	Artery - Aorta
								ENSG00000198890.7	PRMT6	2.6e-7	-0.12	Cells - Cultured fibroblasts
								ENSG00000198890.7	PRMT6	9.3e-7	-0.45	Brain - Substantia nigra
								ENSG00000198890.7	PRMT6	0.0000011	-0.21	Pancreas
								ENSG00000198890.7	PRMT6	0.0000011	-0.28	Vagina
								ENSG00000198890.7	PRMT6	0.0000018	-0.29	Brain - Putamen (basal ganglia)
								ENSG00000198890.7	PRMT6	0.0000022	-0.24	Brain - Hypothalamus
								ENSG00000198890.7	PRMT6	0.0000034	-0.29	Brain - Cerebellar Hemisphere
								ENSG00000198890.7	PRMT6	0.0000065	-0.28	Brain - Anterior cingulate cortex (BA24)
								ENSG00000198890.7	PRMT6	0.000015	-0.22	Spleen
1	rs17496332	107003753	rs55924375	107024068	20315	0.85	0.93	ENSG00000198890.7	PRMT6	4.5e-93	-0.74	Skin - Sun Exposed (Lower leg)
								ENSG00000198890.7	PRMT6	2.8e-81	-0.68	Skin - Not Sun Exposed (Suprapubic)
								ENSG00000198890.7	PRMT6	2.2e-64	-0.54	Esophagus - Mucosa
								ENSG00000198890.7	PRMT6	1.1e-52	-1.1	Liver
								ENSG00000198890.7	PRMT6	8.8e-39	-0.50	Muscle - Skeletal
								ENSG00000198890.7	PRMT6	3.6e-36	-0.34	Whole Blood
								ENSG00000198890.7	PRMT6	7.0e-35	-0.33	Thyroid
								ENSG00000198890.7	PRMT6	7.1e-28	-0.37	Colon - Transverse
								ENSG00000198890.7	PRMT6	2.3e-25	-0.37	Adipose - Subcutaneous
								ENSG00000198890.7	PRMT6	2.1e-18	-0.31	Adipose - Visceral (Omentum)
								ENSG00000198890.7	PRMT6	1.7e-16	-0.34	Heart - Left Ventricle
								ENSG00000198890.7	PRMT6	2.0e-15	-0.40	Adrenal Gland
								ENSG00000198890.7	PRMT6	6.3e-15	-0.17	Lung
								ENSG00000198890.7	PRMT6	1.8e-14	-0.23	Nerve - Tibial
								ENSG00000198890.7	PRMT6	2.0e-13	-0.24	Artery - Tibial
								ENSG00000198890.7	PRMT6	3.2e-13	-0.48	Brain - Hippocampus
								ENSG00000198890.7	PRMT6	2.2e-11	-0.28	Stomach
								ENSG00000198890.7	PRMT6	4.0e-10	-0.42	Small Intestine - Terminal Ileum
								ENSG00000198890.7	PRMT6	3.1e-9	-0.18	Esophagus - Muscularis
								ENSG00000198890.7	PRMT6	6.7e-9	-0.40	Brain - Spinal cord (cervical c-1)
								ENSG00000198890.7	PRMT6	2.5e-8	-0.35	Brain - Frontal Cortex (BA9)
								ENSG00000198890.7	PRMT6	5.1e-8	-0.20	Breast - Mammary Tissue
								ENSG00000198890.7	PRMT6	9.7e-8	-0.34	Brain - Cortex
								ENSG00000198890.7	PRMT6	1.2e-7	-0.27	Brain - Caudate (basal ganglia)
								ENSG00000198890.7	PRMT6	1.3e-7	-0.33	Brain - Cerebellum
								ENSG00000198890.7	PRMT6	2.0e-7	-0.15	Artery - Aorta
								ENSG00000198890.7	PRMT6	2.6e-7	-0.12	Cells - Cultured fibroblasts
								ENSG00000198890.7	PRMT6	9.3e-7	-0.45	Brain - Substantia nigra
								ENSG00000198890.7	PRMT6	0.0000011	-0.21	Pancreas
								ENSG00000198890.7	PRMT6	0.0000011	-0.28	Vagina
								ENSG00000198890.7	PRMT6	0.0000018	-0.29	Brain - Putamen (basal ganglia)
								ENSG00000198890.7	PRMT6	0.0000022	-0.24	Brain - Hypothalamus
								ENSG00000198890.7	PRMT6	0.0000034	-0.29	Brain - Cerebellar Hemisphere
								ENSG00000198890.7	PRMT6	0.0000065	-0.28	Brain - Anterior cingulate cortex (BA24)
								ENSG00000198890.7	PRMT6	0.000015	-0.22	Spleen
1	rs17496332	107003753	rs61798468	107026694	22941	0.88	0.96	ENSG00000198890.7	PRMT6	9.2e-95	-0.75	Skin - Sun Exposed (Lower leg)
								ENSG00000198890.7	PRMT6	6.1e-83	-0.69	Skin - Not Sun Exposed (Suprapubic)
								ENSG00000198890.7	PRMT6	4.6e-66	-0.55	Esophagus - Mucosa
								ENSG00000198890.7	PRMT6	2.2e-55	-1.1	Liver
								ENSG00000198890.7	PRMT6	1.1e-41	-0.52	Muscle - Skeletal
								ENSG00000198890.7	PRMT6	5.7e-37	-0.34	Whole Blood
								ENSG00000198890.7	PRMT6	2.1e-35	-0.33	Thyroid
								ENSG00000198890.7	PRMT6	2.6e-29	-0.38	Colon - Transverse
								ENSG00000198890.7	PRMT6	5.1e-26	-0.37	Adipose - Subcutaneous
								ENSG00000198890.7	PRMT6	1.9e-18	-0.31	Adipose - Visceral (Omentum)
								ENSG00000198890.7	PRMT6	2.7e-16	-0.34	Heart - Left Ventricle
								ENSG00000198890.7	PRMT6	9.7e-16	-0.18	Lung
								ENSG00000198890.7	PRMT6	1.8e-14	-0.40	Adrenal Gland
								ENSG00000198890.7	PRMT6	2.6e-14	-0.23	Nerve - Tibial
								ENSG00000198890.7	PRMT6	9.3e-13	-0.24	Artery - Tibial
								ENSG00000198890.7	PRMT6	1.1e-12	-0.47	Brain - Hippocampus
								ENSG00000198890.7	PRMT6	4.2e-12	-0.30	Stomach
								ENSG00000198890.7	PRMT6	2.3e-10	-0.43	Small Intestine - Terminal Ileum
								ENSG00000198890.7	PRMT6	5.2e-9	-0.36	Brain - Frontal Cortex (BA9)
								ENSG00000198890.7	PRMT6	8.9e-9	-0.39	Brain - Spinal cord (cervical c-1)
								ENSG00000198890.7	PRMT6	1.2e-8	-0.36	Brain - Cortex
								ENSG00000198890.7	PRMT6	1.6e-8	-0.29	Brain - Caudate (basal ganglia)
								ENSG00000198890.7	PRMT6	2.1e-8	-0.20	Breast - Mammary Tissue
								ENSG00000198890.7	PRMT6	2.5e-8	-0.18	Esophagus - Muscularis
								ENSG00000198890.7	PRMT6	3.7e-8	-0.34	Brain - Cerebellum
								ENSG00000198890.7	PRMT6	2.3e-7	-0.47	Brain - Substantia nigra
								ENSG00000198890.7	PRMT6	5.4e-7	-0.31	Brain - Cerebellar Hemisphere
								ENSG00000198890.7	PRMT6	6.8e-7	-0.14	Artery - Aorta
								ENSG00000198890.7	PRMT6	8.0e-7	-0.11	Cells - Cultured fibroblasts
								ENSG00000198890.7	PRMT6	0.0000013	-0.28	Vagina
								ENSG00000198890.7	PRMT6	0.0000016	-0.29	Brain - Putamen (basal ganglia)
								ENSG00000198890.7	PRMT6	0.0000017	-0.21	Pancreas
								ENSG00000198890.7	PRMT6	0.0000022	-0.24	Brain - Hypothalamus
								ENSG00000198890.7	PRMT6	0.0000028	-0.29	Brain - Anterior cingulate cortex (BA24)
								ENSG00000198890.7	PRMT6	0.000061	-0.21	Spleen
2	rs780093	27519736	rs1260326	27508073	-11663	0.91	0.96	ENSG00000115234.10	SNX17	1.3e-32	-0.32	Muscle - Skeletal
								ENSG00000115216.13	NRBP1	3.1e-18	-0.17	Skin - Sun Exposed (Lower leg)
								ENSG00000115216.13	NRBP1	1.3e-16	-0.17	Skin - Not Sun Exposed (Suprapubic)
								ENSG00000115216.13	NRBP1	2.3e-13	-0.17	Cells - Cultured fibroblasts
								ENSG00000115216.13	NRBP1	7.5e-12	-0.19	Adipose - Subcutaneous
								ENSG00000115226.9	FNDC4	4.2e-11	0.21	Thyroid
								ENSG00000234072.1	AC074117.10	8.0e-11	0.56	Brain - Cerebellum
								ENSG00000234072.1	AC074117.10	4.3e-10	-0.22	Cells - Cultured fibroblasts
								ENSG00000234072.1	AC074117.10	5.8e-10	0.56	Brain - Cerebellar Hemisphere
								ENSG00000115216.13	NRBP1	6.4e-10	-0.11	Whole Blood
								ENSG00000115216.13	NRBP1	1.6e-9	-0.13	Artery - Tibial
								ENSG00000157992.12	KRTCAP3	5.4e-9	0.49	Adrenal Gland
								ENSG00000115216.13	NRBP1	9.3e-9	-0.15	Colon - Transverse
								ENSG00000084734.8	GCKR	1.8e-8	0.22	Thyroid
								ENSG00000115216.13	NRBP1	2.4e-8	-0.10	Esophagus - Mucosa
								ENSG00000138085.16	ATRAID	5.6e-8	0.19	Colon - Transverse
								ENSG00000115241.10	PPM1G	8.6e-8	-0.088	Esophagus - Muscularis
								ENSG00000115216.13	NRBP1	4.5e-7	-0.18	Testis
								ENSG00000115216.13	NRBP1	9.7e-7	-0.15	Adipose - Visceral (Omentum)
								ENSG00000115241.10	PPM1G	0.0000011	-0.15	Pancreas
								ENSG00000115216.13	NRBP1	0.0000015	-0.13	Lung
								ENSG00000115216.13	NRBP1	0.0000018	-0.12	Nerve - Tibial
								ENSG00000115216.13	NRBP1	0.0000022	-0.21	Small Intestine - Terminal Ileum
								ENSG00000115234.10	SNX17	0.0000024	-0.14	Heart - Atrial Appendage
								ENSG00000115216.13	NRBP1	0.0000024	-0.11	Esophagus - Muscularis
								ENSG00000138085.16	ATRAID	0.0000024	0.13	Esophagus - Muscularis
								ENSG00000198522.13	GPN1	0.0000025	-0.12	Muscle - Skeletal
								ENSG00000157992.12	KRTCAP3	0.0000029	0.19	Muscle - Skeletal
								ENSG00000234072.1	AC074117.10	0.0000030	-0.11	Esophagus - Mucosa
								ENSG00000221843.4	C2orf16	0.0000062	0.13	Thyroid
								ENSG00000157992.12	KRTCAP3	0.0000085	0.26	Spleen
								ENSG00000234072.1	AC074117.10	0.000012	-0.14	Esophagus - Gastroesophageal Junction
								ENSG00000157992.12	KRTCAP3	0.000013	0.16	Whole Blood
								ENSG00000138085.16	ATRAID	0.000014	0.12	Cells - Cultured fibroblasts
								ENSG00000138085.16	ATRAID	0.000016	0.085	Thyroid
								ENSG00000234072.1	AC074117.10	0.000029	-0.17	Pancreas
								ENSG00000115216.13	NRBP1	0.000034	-0.11	Esophagus - Gastroesophageal Junction
								ENSG00000115241.10	PPM1G	0.000035	-0.071	Adipose - Subcutaneous
								ENSG00000138085.16	ATRAID	0.000036	0.10	Breast - Mammary Tissue
								ENSG00000115216.13	NRBP1	0.000045	-0.14	Heart - Atrial Appendage
								ENSG00000115241.10	PPM1G	0.000059	-0.059	Muscle - Skeletal
								ENSG00000138085.16	ATRAID	0.000066	0.10	Skin - Not Sun Exposed (Suprapubic)
								ENSG00000234072.1	AC074117.10	0.000077	-0.18	Prostate
								ENSG00000234072.1	AC074117.10	0.000079	-0.11	Adipose - Visceral (Omentum)
								ENSG00000198522.13	GPN1	0.000081	-0.099	Heart - Left Ventricle
								ENSG00000157992.12	KRTCAP3	0.000084	0.32	Brain - Caudate (basal ganglia)
								ENSG00000115234.10	SNX17	0.000096	-0.11	Heart - Left Ventricle
								ENSG00000115216.13	NRBP1	0.00012	-0.12	Breast - Mammary Tissue
								ENSG00000115234.10	SNX17	0.00016	-0.098	Artery - Tibial
								ENSG00000234072.1	AC074117.10	0.00021	-0.089	Thyroid
								ENSG00000138085.16	ATRAID	0.00022	0.085	Adipose - Subcutaneous
2	rs780093	27519736	rs6547692	27512105	-7631	0.84	0.99	ENSG00000115234.10	SNX17	1.4e-37	-0.33	Muscle - Skeletal
								ENSG00000115226.9	FNDC4	1.3e-17	0.26	Thyroid
								ENSG00000115216.13	NRBP1	2.2e-13	-0.14	Skin - Sun Exposed (Lower leg)
								ENSG00000115216.13	NRBP1	1.5e-12	-0.19	Adipose - Subcutaneous
								ENSG00000115216.13	NRBP1	2.2e-12	-0.16	Cells - Cultured fibroblasts
								ENSG00000084734.8	GCKR	1.6e-11	0.25	Thyroid
								ENSG00000157992.12	KRTCAP3	5.5e-11	0.26	Muscle - Skeletal
								ENSG00000115216.13	NRBP1	6.2e-11	-0.13	Skin - Not Sun Exposed (Suprapubic)
								ENSG00000234072.1	AC074117.10	3.4e-10	0.55	Brain - Cerebellum
								ENSG00000157992.12	KRTCAP3	7.8e-10	0.51	Adrenal Gland
								ENSG00000157992.12	KRTCAP3	4.8e-9	0.21	Whole Blood
								ENSG00000157992.12	KRTCAP3	5.0e-9	0.32	Spleen
								ENSG00000157992.12	KRTCAP3	1.2e-8	0.17	Thyroid
								ENSG00000115216.13	NRBP1	1.8e-8	-0.11	Artery - Tibial
								ENSG00000221843.4	C2orf16	1.5e-7	0.15	Thyroid
								ENSG00000234072.1	AC074117.10	1.8e-7	0.50	Brain - Cerebellar Hemisphere
								ENSG00000157992.12	KRTCAP3	1.8e-7	0.42	Brain - Caudate (basal ganglia)
								ENSG00000115234.10	SNX17	2.3e-7	-0.15	Heart - Atrial Appendage
								ENSG00000138085.16	ATRAID	3.1e-7	0.17	Colon - Transverse
								ENSG00000115241.10	PPM1G	3.7e-7	-0.079	Esophagus - Muscularis
								ENSG00000157992.12	KRTCAP3	6.8e-7	0.34	Brain - Cortex
								ENSG00000115216.13	NRBP1	8.8e-7	-0.13	Lung
								ENSG00000115216.13	NRBP1	8.9e-7	-0.11	Nerve - Tibial
								ENSG00000115216.13	NRBP1	0.0000012	-0.16	Testis
								ENSG00000157992.12	KRTCAP3	0.0000014	0.091	Lung
								ENSG00000157992.12	KRTCAP3	0.0000019	0.17	Adipose - Visceral (Omentum)
								ENSG00000115216.13	NRBP1	0.0000032	-0.12	Colon - Transverse
								ENSG00000234072.1	AC074117.10	0.0000077	-0.18	Pancreas
								ENSG00000138100.13	TRIM54	0.0000088	0.28	Brain - Anterior cingulate cortex (BA24)
								ENSG00000115241.10	PPM1G	0.000011	-0.063	Muscle - Skeletal
								ENSG00000115216.13	NRBP1	0.000011	-0.094	Esophagus - Muscularis
								ENSG00000157992.12	KRTCAP3	0.000013	0.13	Skin - Sun Exposed (Lower leg)
								ENSG00000138074.14	SLC5A6	0.000018	-0.10	Nerve - Tibial
								ENSG00000138074.14	SLC5A6	0.000019	-0.10	Artery - Tibial
								ENSG00000234072.1	AC074117.10	0.000024	-0.15	Cells - Cultured fibroblasts
								ENSG00000115241.10	PPM1G	0.000025	-0.069	Adipose - Subcutaneous
								ENSG00000157992.12	KRTCAP3	0.000025	0.32	Brain - Nucleus accumbens (basal ganglia)
								ENSG00000198522.13	GPN1	0.000033	-0.10	Muscle - Skeletal
								ENSG00000157992.12	KRTCAP3	0.000034	0.15	Skin - Not Sun Exposed (Suprapubic)
								ENSG00000138002.14	IFT172	0.000039	0.080	Thyroid
								ENSG00000234072.1	AC074117.10	0.000039	-0.097	Esophagus - Mucosa
								ENSG00000115216.13	NRBP1	0.000039	-0.12	Adipose - Visceral (Omentum)
								ENSG00000138074.14	SLC5A6	0.000039	-0.14	Heart - Left Ventricle
								ENSG00000115234.10	SNX17	0.000042	-0.10	Artery - Tibial
								ENSG00000115216.13	NRBP1	0.000044	-0.074	Whole Blood
								ENSG00000138074.14	SLC5A6	0.000047	-0.11	Esophagus - Muscularis
								ENSG00000115216.13	NRBP1	0.000057	-0.18	Small Intestine - Terminal Ileum
								ENSG00000234072.1	AC074117.10	0.000065	-0.13	Esophagus - Gastroesophageal Junction
								ENSG00000115234.10	SNX17	0.000072	-0.11	Heart - Left Ventricle
								ENSG00000115216.13	NRBP1	0.000082	-0.070	Esophagus - Mucosa
								ENSG00000198522.13	GPN1	0.000090	-0.074	Cells - Cultured fibroblasts
								ENSG00000243943.9	ZNF512	0.00010	0.10	Thyroid
								ENSG00000234072.1	AC074117.10	0.00012	-0.10	Adipose - Visceral (Omentum)
								ENSG00000198522.13	GPN1	0.00013	-0.093	Heart - Left Ventricle
								ENSG00000138074.14	SLC5A6	0.00013	-0.075	Cells - Cultured fibroblasts
								ENSG00000234072.1	AC074117.10	0.00015	-0.087	Thyroid
								ENSG00000157992.12	KRTCAP3	0.00016	0.11	Esophagus - Mucosa
								ENSG00000138085.16	ATRAID	0.00017	0.10	Esophagus - Mucosa
								ENSG00000138074.14	SLC5A6	0.00026	-0.073	Esophagus - Mucosa
								ENSG00000198522.13	GPN1	0.00026	-0.089	Skin - Not Sun Exposed (Suprapubic)
								ENSG00000115241.10	PPM1G	0.00032	-0.057	Skin - Sun Exposed (Lower leg)
								ENSG00000138085.16	ATRAID	0.00037	0.093	Cells - Cultured fibroblasts
2	rs780093	27519736	rs780096	27518205	-1531	0.88	1	ENSG00000115234.10	SNX17	1.3e-31	-0.30	Muscle - Skeletal
								ENSG00000115226.9	FNDC4	3.5e-20	0.28	Thyroid
								ENSG00000115216.13	NRBP1	2.5e-13	-0.14	Skin - Sun Exposed (Lower leg)
								ENSG00000084734.8	GCKR	7.8e-13	0.26	Thyroid
								ENSG00000115216.13	NRBP1	1.7e-10	-0.14	Cells - Cultured fibroblasts
								ENSG00000115216.13	NRBP1	4.0e-10	-0.16	Adipose - Subcutaneous
								ENSG00000234072.1	AC074117.10	4.8e-10	0.55	Brain - Cerebellum
								ENSG00000157992.12	KRTCAP3	7.6e-10	0.24	Muscle - Skeletal
								ENSG00000115216.13	NRBP1	1.6e-9	-0.12	Skin - Not Sun Exposed (Suprapubic)
								ENSG00000157992.12	KRTCAP3	9.9e-9	0.47	Adrenal Gland
								ENSG00000221843.4	C2orf16	1.6e-8	0.16	Thyroid
								ENSG00000115234.10	SNX17	2.8e-8	-0.16	Heart - Atrial Appendage
								ENSG00000115216.13	NRBP1	5.6e-8	-0.11	Artery - Tibial
								ENSG00000157992.12	KRTCAP3	1.2e-7	0.19	Whole Blood
								ENSG00000198522.13	GPN1	1.3e-7	-0.13	Muscle - Skeletal
								ENSG00000138085.16	ATRAID	2.4e-7	0.17	Colon - Transverse
								ENSG00000234072.1	AC074117.10	5.5e-7	0.48	Brain - Cerebellar Hemisphere
								ENSG00000157992.12	KRTCAP3	7.9e-7	0.28	Spleen
								ENSG00000157992.12	KRTCAP3	0.0000011	0.17	Adipose - Visceral (Omentum)
								ENSG00000157992.12	KRTCAP3	0.0000013	0.14	Thyroid
								ENSG00000157992.12	KRTCAP3	0.0000014	0.38	Brain - Caudate (basal ganglia)
								ENSG00000115216.13	NRBP1	0.0000020	-0.12	Colon - Transverse
								ENSG00000115216.13	NRBP1	0.0000020	-0.13	Lung
								ENSG00000115216.13	NRBP1	0.0000031	-0.15	Testis
								ENSG00000115241.10	PPM1G	0.0000050	-0.071	Esophagus - Muscularis
								ENSG00000115216.13	NRBP1	0.0000059	-0.10	Nerve - Tibial
								ENSG00000138100.13	TRIM54	0.0000063	0.28	Brain - Anterior cingulate cortex (BA24)
								ENSG00000234072.1	AC074117.10	0.0000079	-0.14	Esophagus - Gastroesophageal Junction
								ENSG00000157992.12	KRTCAP3	0.0000081	0.084	Lung
								ENSG00000198522.13	GPN1	0.0000085	-0.24	Small Intestine - Terminal Ileum
								ENSG00000138074.14	SLC5A6	0.0000089	-0.085	Cells - Cultured fibroblasts
								ENSG00000138085.16	ATRAID	0.000012	0.11	Cells - Cultured fibroblasts
								ENSG00000138074.14	SLC5A6	0.000013	-0.10	Nerve - Tibial
								ENSG00000138074.14	SLC5A6	0.000014	-0.11	Esophagus - Muscularis
								ENSG00000157992.12	KRTCAP3	0.000025	0.30	Brain - Cortex
								ENSG00000138002.14	IFT172	0.000026	0.080	Thyroid
								ENSG00000115216.13	NRBP1	0.000027	-0.18	Small Intestine - Terminal Ileum
								ENSG00000138074.14	SLC5A6	0.000032	-0.097	Artery - Tibial
								ENSG00000115216.13	NRBP1	0.000034	-0.075	Whole Blood
								ENSG00000198522.13	GPN1	0.000039	-0.099	Skin - Not Sun Exposed (Suprapubic)
								ENSG00000234072.1	AC074117.10	0.000043	-0.16	Pancreas
								ENSG00000234072.1	AC074117.10	0.000044	-0.11	Adipose - Visceral (Omentum)
								ENSG00000115241.10	PPM1G	0.000048	-0.12	Pancreas
								ENSG00000157992.12	KRTCAP3	0.000052	0.14	Skin - Not Sun Exposed (Suprapubic)
								ENSG00000115234.10	SNX17	0.000055	-0.098	Artery - Tibial
								ENSG00000115216.13	NRBP1	0.000059	-0.086	Esophagus - Muscularis
								ENSG00000115216.13	NRBP1	0.000061	-0.070	Esophagus - Mucosa
								ENSG00000115241.10	PPM1G	0.000069	-0.057	Muscle - Skeletal
								ENSG00000243943.9	ZNF512	0.000070	0.10	Thyroid
								ENSG00000138085.16	ATRAID	0.000071	0.095	Skin - Not Sun Exposed (Suprapubic)
								ENSG00000198522.13	GPN1	0.000076	-0.095	Heart - Left Ventricle
								ENSG00000234072.1	AC074117.10	0.000089	-0.090	Esophagus - Mucosa
								ENSG00000138085.16	ATRAID	0.00010	0.10	Esophagus - Muscularis
								ENSG00000115234.10	SNX17	0.00012	-0.10	Heart - Left Ventricle
								ENSG00000115241.10	PPM1G	0.00013	-0.062	Adipose - Subcutaneous
								ENSG00000157992.12	KRTCAP3	0.00016	0.11	Skin - Sun Exposed (Lower leg)
								ENSG00000198522.13	GPN1	0.00019	-0.069	Cells - Cultured fibroblasts
								ENSG00000138100.13	TRIM54	0.00021	-0.11	Testis
								ENSG00000115241.10	PPM1G	0.00022	-0.058	Thyroid
								ENSG00000234072.1	AC074117.10	0.00028	-0.13	Cells - Cultured fibroblasts
								ENSG00000138085.16	ATRAID	0.00028	0.097	Esophagus - Mucosa
2	rs780093	27519736	rs780095	27518238	-1498	0.88	1	ENSG00000115234.10	SNX17	1.3e-36	-0.33	Muscle - Skeletal
								ENSG00000115226.9	FNDC4	6.9e-18	0.26	Thyroid
								ENSG00000115216.13	NRBP1	6.4e-14	-0.15	Skin - Sun Exposed (Lower leg)
								ENSG00000084734.8	GCKR	3.8e-12	0.26	Thyroid
								ENSG00000115216.13	NRBP1	5.5e-11	-0.15	Cells - Cultured fibroblasts
								ENSG00000115216.13	NRBP1	1.4e-10	-0.17	Adipose - Subcutaneous
								ENSG00000157992.12	KRTCAP3	1.4e-10	0.25	Muscle - Skeletal
								ENSG00000157992.12	KRTCAP3	7.6e-10	0.22	Whole Blood
								ENSG00000234072.1	AC074117.10	7.9e-10	0.54	Brain - Cerebellum
								ENSG00000115216.13	NRBP1	1.6e-9	-0.12	Skin - Not Sun Exposed (Suprapubic)
								ENSG00000157992.12	KRTCAP3	1.8e-9	0.50	Adrenal Gland
								ENSG00000115234.10	SNX17	1.5e-8	-0.16	Heart - Atrial Appendage
								ENSG00000157992.12	KRTCAP3	1.8e-8	0.17	Thyroid
								ENSG00000115216.13	NRBP1	3.0e-8	-0.11	Artery - Tibial
								ENSG00000157992.12	KRTCAP3	4.2e-8	0.31	Spleen
								ENSG00000138085.16	ATRAID	6.3e-8	0.18	Colon - Transverse
								ENSG00000221843.4	C2orf16	7.9e-8	0.15	Thyroid
								ENSG00000234072.1	AC074117.10	2.7e-7	0.49	Brain - Cerebellar Hemisphere
								ENSG00000115216.13	NRBP1	5.4e-7	-0.17	Testis
								ENSG00000115241.10	PPM1G	5.7e-7	-0.078	Esophagus - Muscularis
								ENSG00000157992.12	KRTCAP3	6.6e-7	0.40	Brain - Caudate (basal ganglia)
								ENSG00000115216.13	NRBP1	7.9e-7	-0.13	Lung
								ENSG00000157992.12	KRTCAP3	0.0000018	0.17	Adipose - Visceral (Omentum)
								ENSG00000115216.13	NRBP1	0.0000025	-0.12	Colon - Transverse
								ENSG00000198522.13	GPN1	0.0000026	-0.12	Muscle - Skeletal
								ENSG00000157992.12	KRTCAP3	0.0000028	0.089	Lung
								ENSG00000138100.13	TRIM54	0.0000039	0.29	Brain - Anterior cingulate cortex (BA24)
								ENSG00000115216.13	NRBP1	0.0000048	-0.11	Nerve - Tibial
								ENSG00000157992.12	KRTCAP3	0.0000053	0.32	Brain - Cortex
								ENSG00000115241.10	PPM1G	0.0000076	-0.064	Muscle - Skeletal
								ENSG00000157992.12	KRTCAP3	0.0000089	0.13	Skin - Sun Exposed (Lower leg)
								ENSG00000234072.1	AC074117.10	0.000011	-0.10	Esophagus - Mucosa
								ENSG00000115216.13	NRBP1	0.000012	-0.077	Esophagus - Mucosa
								ENSG00000234072.1	AC074117.10	0.000015	-0.14	Esophagus - Gastroesophageal Junction
								ENSG00000234072.1	AC074117.10	0.000016	-0.17	Pancreas
								ENSG00000157992.12	KRTCAP3	0.000019	0.15	Skin - Not Sun Exposed (Suprapubic)
								ENSG00000243943.9	ZNF512	0.000025	0.11	Thyroid
								ENSG00000234072.1	AC074117.10	0.000026	-0.15	Cells - Cultured fibroblasts
								ENSG00000115216.13	NRBP1	0.000027	-0.090	Esophagus - Muscularis
								ENSG00000138002.14	IFT172	0.000029	0.081	Thyroid
								ENSG00000115216.13	NRBP1	0.000032	-0.18	Small Intestine - Terminal Ileum
								ENSG00000115241.10	PPM1G	0.000033	-0.12	Pancreas
								ENSG00000138074.14	SLC5A6	0.000034	-0.10	Nerve - Tibial
								ENSG00000115234.10	SNX17	0.000037	-0.11	Heart - Left Ventricle
								ENSG00000198522.13	GPN1	0.000042	-0.10	Skin - Not Sun Exposed (Suprapubic)
								ENSG00000115241.10	PPM1G	0.000043	-0.067	Adipose - Subcutaneous
								ENSG00000115216.13	NRBP1	0.000048	-0.074	Whole Blood
								ENSG00000198522.13	GPN1	0.000051	-0.22	Small Intestine - Terminal Ileum
								ENSG00000115216.13	NRBP1	0.000069	-0.12	Adipose - Visceral (Omentum)
								ENSG00000157992.12	KRTCAP3	0.000069	0.30	Brain - Nucleus accumbens (basal ganglia)
								ENSG00000234072.1	AC074117.10	0.000074	-0.10	Adipose - Visceral (Omentum)
								ENSG00000138074.14	SLC5A6	0.000085	-0.077	Cells - Cultured fibroblasts
								ENSG00000198522.13	GPN1	0.000086	-0.096	Heart - Left Ventricle
								ENSG00000115234.10	SNX17	0.000090	-0.097	Artery - Tibial
								ENSG00000138074.14	SLC5A6	0.000095	-0.093	Artery - Tibial
								ENSG00000138085.16	ATRAID	0.00015	0.099	Cells - Cultured fibroblasts
								ENSG00000198522.13	GPN1	0.00015	-0.072	Cells - Cultured fibroblasts
								ENSG00000138074.14	SLC5A6	0.00015	-0.098	Esophagus - Muscularis
								ENSG00000115241.10	PPM1G	0.00016	-0.060	Thyroid
								ENSG00000138100.13	TRIM54	0.00020	-0.11	Testis
								ENSG00000138085.16	ATRAID	0.00023	0.089	Skin - Not Sun Exposed (Suprapubic)
								ENSG00000234072.1	AC074117.10	0.00030	-0.083	Thyroid
								ENSG00000115241.10	PPM1G	0.00032	-0.057	Skin - Sun Exposed (Lower leg)
2	rs780093	27519736	rs780094	27518370	-1366	0.98	0.99	ENSG00000115234.10	SNX17	1.2e-29	-0.30	Muscle - Skeletal
								ENSG00000115216.13	NRBP1	1.1e-17	-0.17	Skin - Sun Exposed (Lower leg)
								ENSG00000115216.13	NRBP1	2.6e-15	-0.17	Skin - Not Sun Exposed (Suprapubic)
								ENSG00000115216.13	NRBP1	1.8e-13	-0.17	Cells - Cultured fibroblasts
								ENSG00000115226.9	FNDC4	2.0e-13	0.24	Thyroid
								ENSG00000084734.8	GCKR	8.2e-11	0.25	Thyroid
								ENSG00000234072.1	AC074117.10	3.8e-10	0.56	Brain - Cerebellum
								ENSG00000115216.13	NRBP1	1.0e-9	-0.17	Adipose - Subcutaneous
								ENSG00000234072.1	AC074117.10	3.2e-9	-0.21	Cells - Cultured fibroblasts
								ENSG00000115216.13	NRBP1	1.2e-8	-0.11	Whole Blood
								ENSG00000157992.12	KRTCAP3	1.3e-8	0.46	Adrenal Gland
								ENSG00000198522.13	GPN1	1.3e-8	-0.14	Muscle - Skeletal
								ENSG00000115216.13	NRBP1	1.6e-8	-0.12	Artery - Tibial
								ENSG00000234072.1	AC074117.10	6.0e-8	0.52	Brain - Cerebellar Hemisphere
								ENSG00000115216.13	NRBP1	1.2e-7	-0.14	Colon - Transverse
								ENSG00000115216.13	NRBP1	1.3e-7	-0.096	Esophagus - Mucosa
								ENSG00000138085.16	ATRAID	2.2e-7	0.18	Colon - Transverse
								ENSG00000115234.10	SNX17	2.6e-7	-0.15	Heart - Atrial Appendage
								ENSG00000115216.13	NRBP1	2.6e-7	-0.18	Testis
								ENSG00000157992.12	KRTCAP3	5.6e-7	0.20	Muscle - Skeletal
								ENSG00000157992.12	KRTCAP3	0.0000015	0.17	Whole Blood
								ENSG00000115241.10	PPM1G	0.0000025	-0.078	Esophagus - Muscularis
								ENSG00000221843.4	C2orf16	0.0000026	0.14	Thyroid
								ENSG00000234072.1	AC074117.10	0.0000035	-0.11	Esophagus - Mucosa
								ENSG00000234072.1	AC074117.10	0.0000037	-0.15	Esophagus - Gastroesophageal Junction
								ENSG00000115216.13	NRBP1	0.0000068	-0.20	Small Intestine - Terminal Ileum
								ENSG00000115241.10	PPM1G	0.0000076	-0.13	Pancreas
								ENSG00000115216.13	NRBP1	0.0000082	-0.11	Nerve - Tibial
								ENSG00000115216.13	NRBP1	0.000013	-0.12	Lung
								ENSG00000115216.13	NRBP1	0.000018	-0.097	Esophagus - Muscularis
								ENSG00000138085.16	ATRAID	0.000018	0.12	Esophagus - Muscularis
								ENSG00000138085.16	ATRAID	0.000018	0.11	Skin - Not Sun Exposed (Suprapubic)
								ENSG00000115216.13	NRBP1	0.000019	-0.13	Adipose - Visceral (Omentum)
								ENSG00000138100.13	TRIM54	0.000041	0.27	Brain - Anterior cingulate cortex (BA24)
								ENSG00000138085.16	ATRAID	0.000054	0.11	Cells - Cultured fibroblasts
								ENSG00000234072.1	AC074117.10	0.000060	-0.11	Adipose - Visceral (Omentum)
								ENSG00000234072.1	AC074117.10	0.000060	-0.16	Pancreas
								ENSG00000198522.13	GPN1	0.000065	-0.10	Skin - Not Sun Exposed (Suprapubic)
								ENSG00000198522.13	GPN1	0.000076	-0.099	Heart - Left Ventricle
								ENSG00000115216.13	NRBP1	0.000091	-0.10	Esophagus - Gastroesophageal Junction
								ENSG00000138085.16	ATRAID	0.000098	0.097	Breast - Mammary Tissue
								ENSG00000115241.10	PPM1G	0.00011	-0.066	Adipose - Subcutaneous
								ENSG00000138085.16	ATRAID	0.00011	0.077	Thyroid
								ENSG00000157992.12	KRTCAP3	0.00013	0.23	Spleen
								ENSG00000115216.13	NRBP1	0.00013	-0.13	Heart - Atrial Appendage
								ENSG00000115241.10	PPM1G	0.00017	-0.055	Muscle - Skeletal
								ENSG00000138085.16	ATRAID	0.00024	0.085	Skin - Sun Exposed (Lower leg)
2	rs780093	27519736	rs1313566	27526037	6301	0.88	1	ENSG00000115234.10	SNX17	2.3e-33	-0.31	Muscle - Skeletal
								ENSG00000115226.9	FNDC4	3.7e-19	0.27	Thyroid
								ENSG00000084734.8	GCKR	1.0e-13	0.27	Thyroid
								ENSG00000115216.13	NRBP1	3.2e-13	-0.14	Skin - Sun Exposed (Lower leg)
								ENSG00000115216.13	NRBP1	1.3e-10	-0.17	Adipose - Subcutaneous
								ENSG00000157992.12	KRTCAP3	2.1e-10	0.25	Muscle - Skeletal
								ENSG00000115216.13	NRBP1	2.6e-10	-0.13	Skin - Not Sun Exposed (Suprapubic)
								ENSG00000115216.13	NRBP1	3.1e-10	-0.14	Cells - Cultured fibroblasts
								ENSG00000234072.1	AC074117.10	1.0e-9	0.53	Brain - Cerebellum
								ENSG00000157992.12	KRTCAP3	1.7e-9	0.49	Adrenal Gland
								ENSG00000157992.12	KRTCAP3	5.0e-9	0.21	Whole Blood
								ENSG00000221843.4	C2orf16	1.2e-8	0.16	Thyroid
								ENSG00000157992.12	KRTCAP3	2.2e-8	0.16	Thyroid
								ENSG00000115216.13	NRBP1	2.6e-8	-0.11	Artery - Tibial
								ENSG00000115234.10	SNX17	3.3e-8	-0.16	Heart - Atrial Appendage
								ENSG00000157992.12	KRTCAP3	1.5e-7	0.29	Spleen
								ENSG00000198522.13	GPN1	3.0e-7	-0.13	Muscle - Skeletal
								ENSG00000115216.13	NRBP1	4.3e-7	-0.17	Testis
								ENSG00000138085.16	ATRAID	4.8e-7	0.17	Colon - Transverse
								ENSG00000234072.1	AC074117.10	5.9e-7	0.47	Brain - Cerebellar Hemisphere
								ENSG00000157992.12	KRTCAP3	0.0000010	0.38	Brain - Caudate (basal ganglia)
								ENSG00000157992.12	KRTCAP3	0.0000011	0.17	Adipose - Visceral (Omentum)
								ENSG00000115216.13	NRBP1	0.0000018	-0.13	Lung
								ENSG00000115241.10	PPM1G	0.0000029	-0.074	Esophagus - Muscularis
								ENSG00000198522.13	GPN1	0.0000029	-0.11	Skin - Not Sun Exposed (Suprapubic)
								ENSG00000115216.13	NRBP1	0.0000037	-0.12	Colon - Transverse
								ENSG00000138100.13	TRIM54	0.0000050	0.29	Brain - Anterior cingulate cortex (BA24)
								ENSG00000157992.12	KRTCAP3	0.0000056	0.13	Skin - Sun Exposed (Lower leg)
								ENSG00000157992.12	KRTCAP3	0.0000062	0.085	Lung
								ENSG00000115216.13	NRBP1	0.000012	-0.10	Nerve - Tibial
								ENSG00000157992.12	KRTCAP3	0.000013	0.15	Skin - Not Sun Exposed (Suprapubic)
								ENSG00000138074.14	SLC5A6	0.000013	-0.10	Nerve - Tibial
								ENSG00000115241.10	PPM1G	0.000018	-0.061	Muscle - Skeletal
								ENSG00000234072.1	AC074117.10	0.000024	-0.13	Esophagus - Gastroesophageal Junction
								ENSG00000234072.1	AC074117.10	0.000025	-0.098	Esophagus - Mucosa
								ENSG00000198522.13	GPN1	0.000028	-0.078	Cells - Cultured fibroblasts
								ENSG00000198522.13	GPN1	0.000034	-0.22	Small Intestine - Terminal Ileum
								ENSG00000234072.1	AC074117.10	0.000035	-0.16	Pancreas
								ENSG00000157992.12	KRTCAP3	0.000037	0.28	Brain - Cortex
								ENSG00000115216.13	NRBP1	0.000043	-0.088	Esophagus - Muscularis
								ENSG00000234072.1	AC074117.10	0.000043	-0.14	Cells - Cultured fibroblasts
								ENSG00000115216.13	NRBP1	0.000045	-0.18	Small Intestine - Terminal Ileum
								ENSG00000234072.1	AC074117.10	0.000052	-0.10	Adipose - Visceral (Omentum)
								ENSG00000243943.9	ZNF512	0.000053	0.10	Thyroid
								ENSG00000138085.16	ATRAID	0.000059	0.10	Cells - Cultured fibroblasts
								ENSG00000138074.14	SLC5A6	0.000061	-0.095	Artery - Tibial
								ENSG00000138085.16	ATRAID	0.000064	0.096	Skin - Not Sun Exposed (Suprapubic)
								ENSG00000138074.14	SLC5A6	0.000072	-0.10	Esophagus - Muscularis
								ENSG00000138074.14	SLC5A6	0.000086	-0.076	Cells - Cultured fibroblasts
								ENSG00000138002.14	IFT172	0.00011	0.074	Thyroid
								ENSG00000115216.13	NRBP1	0.00012	-0.067	Esophagus - Mucosa
								ENSG00000115234.10	SNX17	0.00012	-0.10	Heart - Left Ventricle
								ENSG00000115216.13	NRBP1	0.00012	-0.070	Whole Blood
								ENSG00000198522.13	GPN1	0.00013	-0.093	Heart - Left Ventricle
								ENSG00000115216.13	NRBP1	0.00016	-0.11	Adipose - Visceral (Omentum)
								ENSG00000115241.10	PPM1G	0.00017	-0.062	Adipose - Subcutaneous
								ENSG00000115241.10	PPM1G	0.00022	-0.058	Thyroid
								ENSG00000115234.10	SNX17	0.00025	-0.090	Artery - Tibial
								ENSG00000198522.13	GPN1	0.00026	-0.079	Skin - Sun Exposed (Lower leg)
2	rs780093	27519736	rs6753534	27530004	10268	0.86	0.98	ENSG00000115234.10	SNX17	7.9e-29	-0.29	Muscle - Skeletal
								ENSG00000115226.9	FNDC4	3.4e-15	0.24	Thyroid
								ENSG00000115216.13	NRBP1	1.4e-11	-0.13	Skin - Sun Exposed (Lower leg)
								ENSG00000084734.8	GCKR	2.4e-10	0.23	Thyroid
								ENSG00000115216.13	NRBP1	8.4e-10	-0.14	Cells - Cultured fibroblasts
								ENSG00000157992.12	KRTCAP3	1.1e-9	0.50	Adrenal Gland
								ENSG00000157992.12	KRTCAP3	1.2e-9	0.24	Muscle - Skeletal
								ENSG00000157992.12	KRTCAP3	9.3e-9	0.17	Thyroid
								ENSG00000115216.13	NRBP1	1.5e-8	-0.12	Skin - Not Sun Exposed (Suprapubic)
								ENSG00000234072.1	AC074117.10	3.4e-8	0.47	Brain - Cerebellum
								ENSG00000157992.12	KRTCAP3	5.9e-8	0.20	Whole Blood
								ENSG00000157992.12	KRTCAP3	1.4e-7	0.41	Brain - Caudate (basal ganglia)
								ENSG00000198522.13	GPN1	1.6e-7	-0.13	Muscle - Skeletal
								ENSG00000115216.13	NRBP1	1.7e-7	-0.14	Adipose - Subcutaneous
								ENSG00000115216.13	NRBP1	1.9e-7	-0.11	Artery - Tibial
								ENSG00000221843.4	C2orf16	3.2e-7	0.14	Thyroid
								ENSG00000115234.10	SNX17	6.7e-7	-0.14	Heart - Atrial Appendage
								ENSG00000157992.12	KRTCAP3	7.3e-7	0.28	Spleen
								ENSG00000234072.1	AC074117.10	0.0000016	0.45	Brain - Cerebellar Hemisphere
								ENSG00000157992.12	KRTCAP3	0.0000020	0.17	Adipose - Visceral (Omentum)
								ENSG00000115216.13	NRBP1	0.0000033	-0.15	Testis
								ENSG00000115216.13	NRBP1	0.0000042	-0.12	Lung
								ENSG00000138085.16	ATRAID	0.0000067	0.15	Colon - Transverse
								ENSG00000115241.10	PPM1G	0.0000092	-0.071	Esophagus - Muscularis
								ENSG00000198522.13	GPN1	0.000012	-0.11	Skin - Not Sun Exposed (Suprapubic)
								ENSG00000115216.13	NRBP1	0.000014	-0.080	Whole Blood
								ENSG00000157992.12	KRTCAP3	0.000015	0.29	Brain - Cortex
								ENSG00000115216.13	NRBP1	0.000016	-0.10	Nerve - Tibial
								ENSG00000138074.14	SLC5A6	0.000029	-0.10	Nerve - Tibial
								ENSG00000138100.13	TRIM54	0.000030	0.26	Brain - Anterior cingulate cortex (BA24)
								ENSG00000115216.13	NRBP1	0.000032	-0.091	Esophagus - Muscularis
								ENSG00000234072.1	AC074117.10	0.000033	-0.13	Esophagus - Gastroesophageal Junction
								ENSG00000115241.10	PPM1G	0.000036	-0.068	Adipose - Subcutaneous
								ENSG00000198522.13	GPN1	0.000039	-0.078	Cells - Cultured fibroblasts
								ENSG00000243943.9	ZNF512	0.000051	0.10	Thyroid
								ENSG00000115241.10	PPM1G	0.000052	-0.057	Muscle - Skeletal
								ENSG00000138085.16	ATRAID	0.000054	0.096	Skin - Not Sun Exposed (Suprapubic)
								ENSG00000115216.13	NRBP1	0.000057	-0.10	Colon - Transverse
								ENSG00000234072.1	AC074117.10	0.000061	-0.10	Adipose - Visceral (Omentum)
								ENSG00000157992.12	KRTCAP3	0.000068	0.14	Skin - Not Sun Exposed (Suprapubic)
								ENSG00000234072.1	AC074117.10	0.000071	-0.093	Esophagus - Mucosa
								ENSG00000138074.14	SLC5A6	0.000078	-0.095	Artery - Tibial
								ENSG00000234072.1	AC074117.10	0.000093	-0.14	Cells - Cultured fibroblasts
								ENSG00000157992.12	KRTCAP3	0.00010	0.11	Skin - Sun Exposed (Lower leg)
								ENSG00000115216.13	NRBP1	0.00016	-0.066	Esophagus - Mucosa
								ENSG00000198522.13	GPN1	0.00019	-0.081	Skin - Sun Exposed (Lower leg)
								ENSG00000157992.12	KRTCAP3	0.00020	0.071	Lung
								ENSG00000138074.14	SLC5A6	0.00037	-0.070	Cells - Cultured fibroblasts
2	rs10454142	48419260	rs17855177	48375113	-44147	0.81	0.99	ENSG00000162869.15	PPP1R21	1.2e-67	0.67	Thyroid
								ENSG00000242441.7	GTF2A1L	1.8e-22	-0.53	Adipose - Subcutaneous
								ENSG00000242441.7	GTF2A1L	1.6e-19	-0.46	Skin - Sun Exposed (Lower leg)
								ENSG00000242441.7	GTF2A1L	3.7e-18	-0.48	Artery - Tibial
								ENSG00000242441.7	GTF2A1L	4.0e-17	-0.53	Nerve - Tibial
								ENSG00000242441.7	GTF2A1L	2.5e-16	-0.46	Esophagus - Mucosa
								ENSG00000242441.7	GTF2A1L	7.1e-16	-0.42	Muscle - Skeletal
								ENSG00000242441.7	GTF2A1L	8.5e-16	-0.61	Heart - Atrial Appendage
								ENSG00000162869.15	PPP1R21	2.6e-14	0.22	Artery - Tibial
								ENSG00000242441.7	GTF2A1L	4.4e-14	-0.46	Breast - Mammary Tissue
								ENSG00000242441.7	GTF2A1L	6.3e-14	-0.42	Skin - Not Sun Exposed (Suprapubic)
								ENSG00000242441.7	GTF2A1L	7.3e-14	-0.44	Thyroid
								ENSG00000242441.7	GTF2A1L	2.9e-13	-0.43	Lung
								ENSG00000242441.7	GTF2A1L	3.1e-13	-0.41	Cells - Cultured fibroblasts
								ENSG00000282890.1	RP11-460M2.1	4.6e-13	-0.40	Artery - Tibial
								ENSG00000242441.7	GTF2A1L	1.1e-12	-0.44	Esophagus - Muscularis
								ENSG00000242441.7	GTF2A1L	1.3e-12	-0.53	Artery - Aorta
								ENSG00000242441.7	GTF2A1L	1.6e-12	-0.46	Adipose - Visceral (Omentum)
								ENSG00000162869.15	PPP1R21	3.1e-12	0.23	Cells - Cultured fibroblasts
								ENSG00000068781.21	STON1-GTF2A1L	5.2e-12	-0.39	Adipose - Subcutaneous
								ENSG00000068781.21	STON1-GTF2A1L	7.2e-11	-0.36	Artery - Tibial
								ENSG00000068781.21	STON1-GTF2A1L	7.6e-11	-0.41	Nerve - Tibial
								ENSG00000282890.1	RP11-460M2.1	9.0e-11	-0.49	Artery - Aorta
								ENSG00000162869.15	PPP1R21	1.0e-10	0.28	Esophagus - Mucosa
								ENSG00000162869.15	PPP1R21	1.8e-10	0.23	Breast - Mammary Tissue
								ENSG00000138039.14	LHCGR	1.9e-10	-0.38	Artery - Aorta
								ENSG00000282890.1	RP11-460M2.1	2.1e-10	-0.37	Nerve - Tibial
								ENSG00000242441.7	GTF2A1L	3.8e-10	-0.44	Heart - Left Ventricle
								ENSG00000282890.1	RP11-460M2.1	7.0e-10	-0.40	Esophagus - Muscularis
								ENSG00000162869.15	PPP1R21	1.3e-9	0.19	Testis
								ENSG00000242441.7	GTF2A1L	1.5e-9	-0.46	Pituitary
								ENSG00000162869.15	PPP1R21	1.1e-8	0.20	Artery - Aorta
								ENSG00000162869.15	PPP1R21	1.4e-8	0.20	Skin - Not Sun Exposed (Suprapubic)
								ENSG00000068781.21	STON1-GTF2A1L	1.8e-8	-0.37	Adipose - Visceral (Omentum)
								ENSG00000242441.7	GTF2A1L	2.0e-8	-0.53	Minor Salivary Gland
								ENSG00000282890.1	RP11-460M2.1	2.1e-8	-0.37	Adipose - Visceral (Omentum)
								ENSG00000242441.7	GTF2A1L	3.5e-8	-0.47	Pancreas
								ENSG00000068781.21	STON1-GTF2A1L	4.3e-8	-0.37	Esophagus - Muscularis
								ENSG00000068781.21	STON1-GTF2A1L	6.4e-8	-0.42	Artery - Aorta
								ENSG00000068781.21	STON1-GTF2A1L	7.6e-8	-0.34	Breast - Mammary Tissue
								ENSG00000243244.5	STON1	9.3e-8	0.14	Esophagus - Muscularis
								ENSG00000272663.1	RP11-191L17.1	1.3e-7	-0.46	Brain - Cortex
								ENSG00000242441.7	GTF2A1L	1.4e-7	-0.27	Stomach
								ENSG00000162869.15	PPP1R21	1.8e-7	0.30	Minor Salivary Gland
								ENSG00000242441.7	GTF2A1L	1.9e-7	-0.38	Esophagus - Gastroesophageal Junction
								ENSG00000162869.15	PPP1R21	2.4e-7	0.24	Colon - Transverse
								ENSG00000242441.7	GTF2A1L	3.6e-7	-0.52	Artery - Coronary
								ENSG00000242441.7	GTF2A1L	3.8e-7	-0.50	Brain - Cerebellum
								ENSG00000243244.5	STON1	3.9e-7	0.41	Brain - Anterior cingulate cortex (BA24)
								ENSG00000282890.1	RP11-460M2.1	4.7e-7	-0.31	Breast - Mammary Tissue
								ENSG00000242441.7	GTF2A1L	5.4e-7	-0.47	Prostate
								ENSG00000282890.1	RP11-460M2.1	5.8e-7	-0.42	Colon - Sigmoid
								ENSG00000282890.1	RP11-460M2.1	0.0000012	-0.49	Artery - Coronary
								ENSG00000162869.15	PPP1R21	0.0000015	0.16	Skin - Sun Exposed (Lower leg)
								ENSG00000170820.11	FSHR	0.0000015	-0.30	Esophagus - Muscularis
								ENSG00000282890.1	RP11-460M2.1	0.0000022	-0.28	Esophagus - Mucosa
								ENSG00000068781.21	STON1-GTF2A1L	0.0000027	-0.35	Heart - Atrial Appendage
								ENSG00000242441.7	GTF2A1L	0.0000028	-0.35	Colon - Sigmoid
								ENSG00000162869.15	PPP1R21	0.0000031	0.37	Brain - Spinal cord (cervical c-1)
								ENSG00000068781.21	STON1-GTF2A1L	0.0000033	-0.25	Stomach
								ENSG00000282890.1	RP11-460M2.1	0.0000041	-0.37	Esophagus - Gastroesophageal Junction
								ENSG00000162869.15	PPP1R21	0.0000045	0.18	Stomach
								ENSG00000162869.15	PPP1R21	0.0000047	0.34	Brain - Hypothalamus
								ENSG00000170802.15	FOXN2	0.0000049	-0.34	Pituitary
								ENSG00000242441.7	GTF2A1L	0.0000055	-0.44	Spleen
								ENSG00000116062.14	MSH6	0.0000068	-0.11	Esophagus - Mucosa
								ENSG00000242441.7	GTF2A1L	0.0000083	-0.41	Liver
								ENSG00000116062.14	MSH6	0.000010	-0.16	Skin - Sun Exposed (Lower leg)
								ENSG00000242441.7	GTF2A1L	0.000012	-0.40	Adrenal Gland
								ENSG00000242441.7	GTF2A1L	0.000012	-0.22	Colon - Transverse
								ENSG00000170802.15	FOXN2	0.000012	-0.28	Adrenal Gland
								ENSG00000068781.21	STON1-GTF2A1L	0.000013	-0.26	Lung
								ENSG00000068781.21	STON1-GTF2A1L	0.000016	-0.35	Colon - Sigmoid
								ENSG00000068781.21	STON1-GTF2A1L	0.000018	-0.26	Esophagus - Mucosa
								ENSG00000068781.21	STON1-GTF2A1L	0.000026	-0.41	Brain - Cerebellum
								ENSG00000170802.15	FOXN2	0.000027	-0.16	Nerve - Tibial
								ENSG00000116062.14	MSH6	0.000037	-0.063	Cells - Cultured fibroblasts
								ENSG00000170820.11	FSHR	0.000062	-0.30	Esophagus - Gastroesophageal Junction
								ENSG00000162869.15	PPP1R21	0.00011	0.12	Adipose - Subcutaneous
								ENSG00000272663.1	RP11-191L17.1	0.00013	-0.21	Nerve - Tibial
								ENSG00000162869.15	PPP1R21	0.00016	0.094	Muscle - Skeletal
2	rs10454142	48419260	rs78597273	48380665	-38595	0.81	0.99	ENSG00000162869.15	PPP1R21	6.3e-66	0.66	Thyroid
								ENSG00000242441.7	GTF2A1L	2.0e-22	-0.53	Adipose - Subcutaneous
								ENSG00000242441.7	GTF2A1L	1.9e-19	-0.46	Skin - Sun Exposed (Lower leg)
								ENSG00000242441.7	GTF2A1L	1.5e-18	-0.48	Artery - Tibial
								ENSG00000242441.7	GTF2A1L	3.3e-17	-0.53	Nerve - Tibial
								ENSG00000242441.7	GTF2A1L	1.4e-16	-0.63	Heart - Atrial Appendage
								ENSG00000242441.7	GTF2A1L	2.3e-16	-0.46	Esophagus - Mucosa
								ENSG00000242441.7	GTF2A1L	6.8e-16	-0.42	Muscle - Skeletal
								ENSG00000162869.15	PPP1R21	2.2e-14	0.22	Artery - Tibial
								ENSG00000242441.7	GTF2A1L	3.3e-14	-0.42	Skin - Not Sun Exposed (Suprapubic)
								ENSG00000242441.7	GTF2A1L	3.5e-14	-0.45	Thyroid
								ENSG00000242441.7	GTF2A1L	5.0e-14	-0.45	Lung
								ENSG00000242441.7	GTF2A1L	7.4e-14	-0.45	Breast - Mammary Tissue
								ENSG00000242441.7	GTF2A1L	4.0e-13	-0.40	Cells - Cultured fibroblasts
								ENSG00000242441.7	GTF2A1L	4.6e-13	-0.45	Esophagus - Muscularis
								ENSG00000282890.1	RP11-460M2.1	1.1e-12	-0.40	Artery - Tibial
								ENSG00000242441.7	GTF2A1L	1.3e-12	-0.54	Artery - Aorta
								ENSG00000242441.7	GTF2A1L	2.7e-12	-0.45	Adipose - Visceral (Omentum)
								ENSG00000068781.21	STON1-GTF2A1L	5.6e-12	-0.39	Adipose - Subcutaneous
								ENSG00000162869.15	PPP1R21	1.1e-11	0.23	Cells - Cultured fibroblasts
								ENSG00000068781.21	STON1-GTF2A1L	6.3e-11	-0.37	Artery - Tibial
								ENSG00000282890.1	RP11-460M2.1	7.4e-11	-0.49	Artery - Aorta
								ENSG00000068781.21	STON1-GTF2A1L	8.1e-11	-0.41	Nerve - Tibial
								ENSG00000138039.14	LHCGR	8.9e-11	-0.39	Artery - Aorta
								ENSG00000162869.15	PPP1R21	1.1e-10	0.28	Esophagus - Mucosa
								ENSG00000162869.15	PPP1R21	2.9e-10	0.23	Breast - Mammary Tissue
								ENSG00000242441.7	GTF2A1L	3.3e-10	-0.45	Heart - Left Ventricle
								ENSG00000282890.1	RP11-460M2.1	3.6e-10	-0.37	Nerve - Tibial
								ENSG00000282890.1	RP11-460M2.1	9.2e-10	-0.40	Esophagus - Muscularis
								ENSG00000242441.7	GTF2A1L	1.3e-9	-0.47	Pituitary
								ENSG00000162869.15	PPP1R21	2.0e-9	0.19	Testis
								ENSG00000162869.15	PPP1R21	4.9e-9	0.20	Skin - Not Sun Exposed (Suprapubic)
								ENSG00000068781.21	STON1-GTF2A1L	1.5e-8	-0.38	Adipose - Visceral (Omentum)
								ENSG00000162869.15	PPP1R21	1.6e-8	0.20	Artery - Aorta
								ENSG00000068781.21	STON1-GTF2A1L	1.7e-8	-0.38	Esophagus - Muscularis
								ENSG00000242441.7	GTF2A1L	2.0e-8	-0.53	Minor Salivary Gland
								ENSG00000282890.1	RP11-460M2.1	2.5e-8	-0.37	Adipose - Visceral (Omentum)
								ENSG00000242441.7	GTF2A1L	4.5e-8	-0.46	Pancreas
								ENSG00000068781.21	STON1-GTF2A1L	5.4e-8	-0.43	Artery - Aorta
								ENSG00000068781.21	STON1-GTF2A1L	1.0e-7	-0.34	Breast - Mammary Tissue
								ENSG00000272663.1	RP11-191L17.1	1.3e-7	-0.46	Brain - Cortex
								ENSG00000243244.5	STON1	1.4e-7	0.14	Esophagus - Muscularis
								ENSG00000242441.7	GTF2A1L	1.5e-7	-0.27	Stomach
								ENSG00000162869.15	PPP1R21	1.8e-7	0.30	Minor Salivary Gland
								ENSG00000242441.7	GTF2A1L	1.9e-7	-0.54	Artery - Coronary
								ENSG00000242441.7	GTF2A1L	2.0e-7	-0.38	Esophagus - Gastroesophageal Junction
								ENSG00000242441.7	GTF2A1L	2.6e-7	-0.50	Brain - Cerebellum
								ENSG00000162869.15	PPP1R21	3.2e-7	0.24	Colon - Transverse
								ENSG00000243244.5	STON1	3.3e-7	0.42	Brain - Anterior cingulate cortex (BA24)
								ENSG00000242441.7	GTF2A1L	3.7e-7	-0.48	Prostate
								ENSG00000282890.1	RP11-460M2.1	4.2e-7	-0.31	Breast - Mammary Tissue
								ENSG00000282890.1	RP11-460M2.1	5.6e-7	-0.42	Colon - Sigmoid
								ENSG00000162869.15	PPP1R21	0.0000010	0.16	Skin - Sun Exposed (Lower leg)
								ENSG00000282890.1	RP11-460M2.1	0.0000010	-0.29	Esophagus - Mucosa
								ENSG00000162869.15	PPP1R21	0.0000015	0.38	Brain - Spinal cord (cervical c-1)
								ENSG00000068781.21	STON1-GTF2A1L	0.0000015	-0.26	Stomach
								ENSG00000242441.7	GTF2A1L	0.0000015	-0.36	Colon - Sigmoid
								ENSG00000282890.1	RP11-460M2.1	0.0000015	-0.49	Artery - Coronary
								ENSG00000068781.21	STON1-GTF2A1L	0.0000017	-0.36	Heart - Atrial Appendage
								ENSG00000170820.11	FSHR	0.0000025	-0.30	Esophagus - Muscularis
								ENSG00000162869.15	PPP1R21	0.0000036	0.19	Stomach
								ENSG00000282890.1	RP11-460M2.1	0.0000053	-0.37	Esophagus - Gastroesophageal Junction
								ENSG00000242441.7	GTF2A1L	0.0000055	-0.44	Spleen
								ENSG00000162869.15	PPP1R21	0.0000057	0.34	Brain - Hypothalamus
								ENSG00000170802.15	FOXN2	0.0000069	-0.33	Pituitary
								ENSG00000242441.7	GTF2A1L	0.0000083	-0.41	Liver
								ENSG00000170802.15	FOXN2	0.0000087	-0.29	Adrenal Gland
								ENSG00000116062.14	MSH6	0.0000091	-0.11	Esophagus - Mucosa
								ENSG00000068781.21	STON1-GTF2A1L	0.0000098	-0.27	Lung
								ENSG00000116062.14	MSH6	0.000010	-0.16	Skin - Sun Exposed (Lower leg)
								ENSG00000068781.21	STON1-GTF2A1L	0.000012	-0.26	Esophagus - Mucosa
								ENSG00000068781.21	STON1-GTF2A1L	0.000013	-0.35	Colon - Sigmoid
								ENSG00000242441.7	GTF2A1L	0.000014	-0.40	Adrenal Gland
								ENSG00000170802.15	FOXN2	0.000015	-0.17	Nerve - Tibial
								ENSG00000068781.21	STON1-GTF2A1L	0.000017	-0.42	Brain - Cerebellum
								ENSG00000242441.7	GTF2A1L	0.000023	-0.22	Colon - Transverse
								ENSG00000116062.14	MSH6	0.000053	-0.062	Cells - Cultured fibroblasts
								ENSG00000162869.15	PPP1R21	0.00011	0.12	Adipose - Subcutaneous
								ENSG00000162869.15	PPP1R21	0.00012	0.096	Muscle - Skeletal
								ENSG00000272663.1	RP11-191L17.1	0.00013	-0.21	Nerve - Tibial
								ENSG00000243244.5	STON1	0.00013	-0.12	Artery - Tibial
2	rs10454142	48419260	rs11689645	48381420	-37840	0.81	0.99	ENSG00000162869.15	PPP1R21	9.8e-66	0.66	Thyroid
								ENSG00000242441.7	GTF2A1L	8.3e-23	-0.53	Adipose - Subcutaneous
								ENSG00000242441.7	GTF2A1L	2.0e-19	-0.46	Skin - Sun Exposed (Lower leg)
								ENSG00000242441.7	GTF2A1L	8.4e-18	-0.47	Artery - Tibial
								ENSG00000242441.7	GTF2A1L	7.6e-17	-0.52	Nerve - Tibial
								ENSG00000242441.7	GTF2A1L	1.4e-16	-0.62	Heart - Atrial Appendage
								ENSG00000242441.7	GTF2A1L	1.4e-16	-0.47	Esophagus - Mucosa
								ENSG00000242441.7	GTF2A1L	1.0e-15	-0.41	Muscle - Skeletal
								ENSG00000162869.15	PPP1R21	7.7e-15	0.23	Artery - Tibial
								ENSG00000242441.7	GTF2A1L	9.8e-15	-0.43	Skin - Not Sun Exposed (Suprapubic)
								ENSG00000242441.7	GTF2A1L	7.8e-14	-0.44	Lung
								ENSG00000242441.7	GTF2A1L	2.4e-13	-0.41	Cells - Cultured fibroblasts
								ENSG00000242441.7	GTF2A1L	3.4e-13	-0.43	Thyroid
								ENSG00000242441.7	GTF2A1L	6.0e-13	-0.43	Breast - Mammary Tissue
								ENSG00000282890.1	RP11-460M2.1	6.5e-13	-0.40	Artery - Tibial
								ENSG00000242441.7	GTF2A1L	2.5e-12	-0.45	Adipose - Visceral (Omentum)
								ENSG00000242441.7	GTF2A1L	6.5e-12	-0.42	Esophagus - Muscularis
								ENSG00000068781.21	STON1-GTF2A1L	6.9e-12	-0.38	Adipose - Subcutaneous
								ENSG00000162869.15	PPP1R21	7.0e-12	0.23	Cells - Cultured fibroblasts
								ENSG00000242441.7	GTF2A1L	1.4e-11	-0.51	Artery - Aorta
								ENSG00000162869.15	PPP1R21	5.5e-11	0.29	Esophagus - Mucosa
								ENSG00000242441.7	GTF2A1L	6.1e-11	-0.50	Pituitary
								ENSG00000068781.21	STON1-GTF2A1L	1.6e-10	-0.36	Artery - Tibial
								ENSG00000068781.21	STON1-GTF2A1L	1.7e-10	-0.40	Nerve - Tibial
								ENSG00000138039.14	LHCGR	1.7e-10	-0.38	Artery - Aorta
								ENSG00000242441.7	GTF2A1L	2.5e-10	-0.45	Heart - Left Ventricle
								ENSG00000282890.1	RP11-460M2.1	2.6e-10	-0.47	Artery - Aorta
								ENSG00000282890.1	RP11-460M2.1	2.9e-10	-0.37	Nerve - Tibial
								ENSG00000162869.15	PPP1R21	4.9e-10	0.19	Testis
								ENSG00000162869.15	PPP1R21	7.6e-10	0.22	Breast - Mammary Tissue
								ENSG00000282890.1	RP11-460M2.1	2.5e-9	-0.39	Esophagus - Muscularis
								ENSG00000068781.21	STON1-GTF2A1L	7.9e-9	-0.38	Adipose - Visceral (Omentum)
								ENSG00000162869.15	PPP1R21	9.1e-9	0.20	Artery - Aorta
								ENSG00000162869.15	PPP1R21	1.7e-8	0.20	Skin - Not Sun Exposed (Suprapubic)
								ENSG00000282890.1	RP11-460M2.1	3.6e-8	-0.37	Adipose - Visceral (Omentum)
								ENSG00000242441.7	GTF2A1L	4.5e-8	-0.51	Minor Salivary Gland
								ENSG00000242441.7	GTF2A1L	6.2e-8	-0.46	Pancreas
								ENSG00000068781.21	STON1-GTF2A1L	6.4e-8	-0.37	Esophagus - Muscularis
								ENSG00000068781.21	STON1-GTF2A1L	1.2e-7	-0.41	Artery - Aorta
								ENSG00000243244.5	STON1	1.2e-7	0.14	Esophagus - Muscularis
								ENSG00000242441.7	GTF2A1L	1.4e-7	-0.54	Artery - Coronary
								ENSG00000162869.15	PPP1R21	1.9e-7	0.17	Skin - Sun Exposed (Lower leg)
								ENSG00000242441.7	GTF2A1L	1.9e-7	-0.37	Esophagus - Gastroesophageal Junction
								ENSG00000068781.21	STON1-GTF2A1L	2.2e-7	-0.33	Breast - Mammary Tissue
								ENSG00000162869.15	PPP1R21	2.2e-7	0.29	Minor Salivary Gland
								ENSG00000272663.1	RP11-191L17.1	2.6e-7	-0.45	Brain - Cortex
								ENSG00000242441.7	GTF2A1L	2.6e-7	-0.50	Brain - Cerebellum
								ENSG00000243244.5	STON1	3.2e-7	0.42	Brain - Anterior cingulate cortex (BA24)
								ENSG00000162869.15	PPP1R21	4.1e-7	0.24	Colon - Transverse
								ENSG00000242441.7	GTF2A1L	4.1e-7	-0.26	Stomach
								ENSG00000242441.7	GTF2A1L	7.0e-7	-0.47	Prostate
								ENSG00000282890.1	RP11-460M2.1	8.8e-7	-0.50	Artery - Coronary
								ENSG00000282890.1	RP11-460M2.1	9.4e-7	-0.41	Colon - Sigmoid
								ENSG00000282890.1	RP11-460M2.1	9.6e-7	-0.30	Breast - Mammary Tissue
								ENSG00000282890.1	RP11-460M2.1	0.0000010	-0.29	Esophagus - Mucosa
								ENSG00000162869.15	PPP1R21	0.0000015	0.38	Brain - Spinal cord (cervical c-1)
								ENSG00000068781.21	STON1-GTF2A1L	0.0000016	-0.36	Heart - Atrial Appendage
								ENSG00000170820.11	FSHR	0.0000022	-0.30	Esophagus - Muscularis
								ENSG00000162869.15	PPP1R21	0.0000026	0.19	Stomach
								ENSG00000282890.1	RP11-460M2.1	0.0000038	-0.37	Esophagus - Gastroesophageal Junction
								ENSG00000162869.15	PPP1R21	0.0000040	0.34	Brain - Hypothalamus
								ENSG00000242441.7	GTF2A1L	0.0000041	-0.34	Colon - Sigmoid
								ENSG00000068781.21	STON1-GTF2A1L	0.0000047	-0.24	Stomach
								ENSG00000170802.15	FOXN2	0.0000075	-0.29	Adrenal Gland
								ENSG00000242441.7	GTF2A1L	0.0000081	-0.41	Liver
								ENSG00000242441.7	GTF2A1L	0.0000085	-0.43	Spleen
								ENSG00000170802.15	FOXN2	0.0000093	-0.33	Pituitary
								ENSG00000116062.14	MSH6	0.000010	-0.11	Esophagus - Mucosa
								ENSG00000068781.21	STON1-GTF2A1L	0.000011	-0.27	Lung
								ENSG00000116062.14	MSH6	0.000011	-0.16	Skin - Sun Exposed (Lower leg)
								ENSG00000068781.21	STON1-GTF2A1L	0.000014	-0.26	Esophagus - Mucosa
								ENSG00000242441.7	GTF2A1L	0.000014	-0.39	Adrenal Gland
								ENSG00000068781.21	STON1-GTF2A1L	0.000017	-0.42	Brain - Cerebellum
								ENSG00000242441.7	GTF2A1L	0.000020	-0.22	Colon - Transverse
								ENSG00000068781.21	STON1-GTF2A1L	0.000025	-0.34	Colon - Sigmoid
								ENSG00000170802.15	FOXN2	0.000025	-0.16	Nerve - Tibial
								ENSG00000116062.14	MSH6	0.000044	-0.062	Cells - Cultured fibroblasts
								ENSG00000068781.21	STON1-GTF2A1L	0.000045	-0.42	Artery - Coronary
								ENSG00000243244.5	STON1	0.000069	-0.12	Artery - Tibial
								ENSG00000162869.15	PPP1R21	0.00013	0.094	Muscle - Skeletal
2	rs10454142	48419260	rs111960813	48404376	-14884	0.8	0.93	ENSG00000162869.15	PPP1R21	7.7e-77	0.72	Thyroid
								ENSG00000242441.7	GTF2A1L	2.4e-23	-0.55	Adipose - Subcutaneous
								ENSG00000242441.7	GTF2A1L	3.6e-18	-0.51	Artery - Tibial
								ENSG00000162869.15	PPP1R21	1.9e-17	0.26	Artery - Tibial
								ENSG00000242441.7	GTF2A1L	3.0e-17	-0.56	Nerve - Tibial
								ENSG00000242441.7	GTF2A1L	4.0e-17	-0.45	Skin - Sun Exposed (Lower leg)
								ENSG00000242441.7	GTF2A1L	1.3e-16	-0.44	Muscle - Skeletal
								ENSG00000242441.7	GTF2A1L	1.9e-16	-0.48	Esophagus - Mucosa
								ENSG00000242441.7	GTF2A1L	3.1e-15	-0.46	Skin - Not Sun Exposed (Suprapubic)
								ENSG00000242441.7	GTF2A1L	3.5e-14	-0.49	Breast - Mammary Tissue
								ENSG00000242441.7	GTF2A1L	3.0e-13	-0.47	Esophagus - Muscularis
								ENSG00000242441.7	GTF2A1L	5.3e-13	-0.57	Heart - Atrial Appendage
								ENSG00000242441.7	GTF2A1L	2.0e-12	-0.40	Cells - Cultured fibroblasts
								ENSG00000282890.1	RP11-460M2.1	6.2e-12	-0.41	Artery - Tibial
								ENSG00000162869.15	PPP1R21	9.8e-12	0.27	Breast - Mammary Tissue
								ENSG00000242441.7	GTF2A1L	2.2e-11	-0.45	Adipose - Visceral (Omentum)
								ENSG00000068781.21	STON1-GTF2A1L	2.5e-11	-0.40	Artery - Tibial
								ENSG00000242441.7	GTF2A1L	3.0e-11	-0.43	Lung
								ENSG00000162869.15	PPP1R21	3.9e-11	0.23	Cells - Cultured fibroblasts
								ENSG00000242441.7	GTF2A1L	4.4e-11	-0.41	Thyroid
								ENSG00000068781.21	STON1-GTF2A1L	6.2e-11	-0.44	Nerve - Tibial
								ENSG00000068781.21	STON1-GTF2A1L	7.3e-11	-0.37	Adipose - Subcutaneous
								ENSG00000242441.7	GTF2A1L	9.6e-11	-0.51	Artery - Aorta
								ENSG00000242441.7	GTF2A1L	1.0e-10	-0.48	Heart - Left Ventricle
								ENSG00000138039.14	LHCGR	1.5e-9	-0.38	Artery - Aorta
								ENSG00000282890.1	RP11-460M2.1	1.7e-9	-0.38	Nerve - Tibial
								ENSG00000242441.7	GTF2A1L	2.4e-9	-0.53	Pancreas
								ENSG00000282890.1	RP11-460M2.1	2.5e-9	-0.41	Esophagus - Muscularis
								ENSG00000282890.1	RP11-460M2.1	3.0e-9	-0.47	Artery - Aorta
								ENSG00000242441.7	GTF2A1L	3.8e-9	-0.47	Pituitary
								ENSG00000282890.1	RP11-460M2.1	6.3e-9	-0.38	Breast - Mammary Tissue
								ENSG00000162869.15	PPP1R21	1.3e-8	0.21	Artery - Aorta
								ENSG00000162869.15	PPP1R21	1.4e-8	0.26	Esophagus - Mucosa
								ENSG00000068781.21	STON1-GTF2A1L	3.9e-8	-0.38	Adipose - Visceral (Omentum)
								ENSG00000242441.7	GTF2A1L	6.0e-8	-0.57	Artery - Coronary
								ENSG00000068781.21	STON1-GTF2A1L	7.7e-8	-0.38	Esophagus - Muscularis
								ENSG00000162869.15	PPP1R21	8.6e-8	0.18	Testis
								ENSG00000282890.1	RP11-460M2.1	1.1e-7	-0.37	Adipose - Visceral (Omentum)
								ENSG00000242441.7	GTF2A1L	1.5e-7	-0.52	Minor Salivary Gland
								ENSG00000282890.1	RP11-460M2.1	1.5e-7	-0.47	Colon - Sigmoid
								ENSG00000242441.7	GTF2A1L	2.3e-7	-0.28	Stomach
								ENSG00000162869.15	PPP1R21	2.5e-7	0.19	Skin - Not Sun Exposed (Suprapubic)
								ENSG00000068781.21	STON1-GTF2A1L	3.2e-7	-0.35	Breast - Mammary Tissue
								ENSG00000282890.1	RP11-460M2.1	4.1e-7	-0.52	Artery - Coronary
								ENSG00000282890.1	RP11-460M2.1	4.4e-7	-0.31	Esophagus - Mucosa
								ENSG00000242441.7	GTF2A1L	5.7e-7	-0.51	Prostate
								ENSG00000242441.7	GTF2A1L	5.8e-7	-0.39	Colon - Sigmoid
								ENSG00000138039.14	LHCGR	6.3e-7	-0.40	Colon - Sigmoid
								ENSG00000242441.7	GTF2A1L	0.0000010	-0.27	Colon - Transverse
								ENSG00000243244.5	STON1	0.0000013	0.13	Esophagus - Muscularis
								ENSG00000242441.7	GTF2A1L	0.0000013	-0.36	Esophagus - Gastroesophageal Junction
								ENSG00000068781.21	STON1-GTF2A1L	0.0000014	-0.39	Artery - Aorta
								ENSG00000242441.7	GTF2A1L	0.0000019	-0.47	Brain - Cerebellum
								ENSG00000162869.15	PPP1R21	0.0000027	0.36	Brain - Hypothalamus
								ENSG00000116062.14	MSH6	0.0000037	-0.12	Esophagus - Mucosa
								ENSG00000170820.11	FSHR	0.0000039	-0.31	Esophagus - Muscularis
								ENSG00000162869.15	PPP1R21	0.0000040	0.30	Artery - Coronary
								ENSG00000242441.7	GTF2A1L	0.0000042	-0.47	Spleen
								ENSG00000068781.21	STON1-GTF2A1L	0.0000048	-0.35	Heart - Atrial Appendage
								ENSG00000162869.15	PPP1R21	0.0000049	0.38	Brain - Spinal cord (cervical c-1)
								ENSG00000170802.15	FOXN2	0.0000086	-0.18	Nerve - Tibial
								ENSG00000068781.21	STON1-GTF2A1L	0.0000091	-0.25	Stomach
								ENSG00000068781.21	STON1-GTF2A1L	0.000011	-0.29	Lung
								ENSG00000243244.5	STON1	0.000012	0.38	Brain - Anterior cingulate cortex (BA24)
								ENSG00000162869.15	PPP1R21	0.000012	0.26	Minor Salivary Gland
								ENSG00000243244.5	STON1	0.000014	0.36	Brain - Putamen (basal ganglia)
								ENSG00000162869.15	PPP1R21	0.000018	0.22	Colon - Transverse
								ENSG00000068781.21	STON1-GTF2A1L	0.000018	-0.27	Esophagus - Mucosa
								ENSG00000282890.1	RP11-460M2.1	0.000019	-0.24	Stomach
								ENSG00000242441.7	GTF2A1L	0.000020	-0.49	Brain - Frontal Cortex (BA9)
								ENSG00000116062.14	MSH6	0.000021	-0.15	Breast - Mammary Tissue
								ENSG00000162869.15	PPP1R21	0.000021	0.28	Brain - Caudate (basal ganglia)
								ENSG00000170802.15	FOXN2	0.000022	-0.12	Cells - Cultured fibroblasts
								ENSG00000116062.14	MSH6	0.000026	-0.16	Skin - Sun Exposed (Lower leg)
								ENSG00000162869.15	PPP1R21	0.000035	0.14	Skin - Sun Exposed (Lower leg)
								ENSG00000242441.7	GTF2A1L	0.000036	-0.40	Liver
								ENSG00000068781.21	STON1-GTF2A1L	0.000042	-0.35	Colon - Sigmoid
								ENSG00000162869.15	PPP1R21	0.000043	0.32	Brain - Putamen (basal ganglia)
								ENSG00000068781.21	STON1-GTF2A1L	0.000045	-0.43	Artery - Coronary
								ENSG00000282890.1	RP11-460M2.1	0.000049	-0.34	Esophagus - Gastroesophageal Junction
								ENSG00000242441.7	GTF2A1L	0.000054	-0.36	Small Intestine - Terminal Ileum
								ENSG00000116062.14	MSH6	0.000069	-0.062	Cells - Cultured fibroblasts
								ENSG00000272663.1	RP11-191L17.1	0.000070	-0.37	Brain - Cortex
								ENSG00000282890.1	RP11-460M2.1	0.000092	-0.27	Colon - Transverse
								ENSG00000068781.21	STON1-GTF2A1L	0.000098	-0.39	Brain - Cerebellum
								ENSG00000170820.11	FSHR	0.00011	-0.33	Colon - Sigmoid
								ENSG00000243244.5	STON1	0.00014	0.12	Thyroid
2	rs10454142	48419260	rs56391806	48404838	-14422	0.85	0.98	ENSG00000162869.15	PPP1R21	2.2e-76	0.72	Thyroid
								ENSG00000242441.7	GTF2A1L	3.9e-24	-0.56	Adipose - Subcutaneous
								ENSG00000242441.7	GTF2A1L	3.1e-20	-0.53	Artery - Tibial
								ENSG00000242441.7	GTF2A1L	2.3e-18	-0.58	Nerve - Tibial
								ENSG00000242441.7	GTF2A1L	4.6e-18	-0.46	Muscle - Skeletal
								ENSG00000242441.7	GTF2A1L	5.1e-18	-0.46	Skin - Sun Exposed (Lower leg)
								ENSG00000162869.15	PPP1R21	7.2e-18	0.26	Artery - Tibial
								ENSG00000242441.7	GTF2A1L	1.2e-16	-0.48	Esophagus - Mucosa
								ENSG00000242441.7	GTF2A1L	1.6e-15	-0.46	Skin - Not Sun Exposed (Suprapubic)
								ENSG00000242441.7	GTF2A1L	1.0e-14	-0.50	Breast - Mammary Tissue
								ENSG00000242441.7	GTF2A1L	4.6e-14	-0.49	Esophagus - Muscularis
								ENSG00000242441.7	GTF2A1L	4.4e-13	-0.42	Cells - Cultured fibroblasts
								ENSG00000242441.7	GTF2A1L	5.1e-13	-0.57	Heart - Atrial Appendage
								ENSG00000282890.1	RP11-460M2.1	1.2e-12	-0.42	Artery - Tibial
								ENSG00000068781.21	STON1-GTF2A1L	2.2e-12	-0.41	Artery - Tibial
								ENSG00000162869.15	PPP1R21	1.0e-11	0.27	Breast - Mammary Tissue
								ENSG00000242441.7	GTF2A1L	1.5e-11	-0.43	Lung
								ENSG00000068781.21	STON1-GTF2A1L	1.6e-11	-0.39	Adipose - Subcutaneous
								ENSG00000068781.21	STON1-GTF2A1L	2.3e-11	-0.45	Nerve - Tibial
								ENSG00000242441.7	GTF2A1L	2.3e-11	-0.45	Adipose - Visceral (Omentum)
								ENSG00000242441.7	GTF2A1L	4.2e-11	-0.41	Thyroid
								ENSG00000242441.7	GTF2A1L	6.3e-11	-0.51	Artery - Aorta
								ENSG00000242441.7	GTF2A1L	1.0e-10	-0.48	Heart - Left Ventricle
								ENSG00000162869.15	PPP1R21	3.5e-10	0.22	Cells - Cultured fibroblasts
								ENSG00000282890.1	RP11-460M2.1	7.1e-10	-0.38	Nerve - Tibial
								ENSG00000282890.1	RP11-460M2.1	1.2e-9	-0.42	Esophagus - Muscularis
								ENSG00000242441.7	GTF2A1L	1.3e-9	-0.53	Pancreas
								ENSG00000138039.14	LHCGR	2.5e-9	-0.38	Artery - Aorta
								ENSG00000242441.7	GTF2A1L	2.6e-9	-0.47	Pituitary
								ENSG00000282890.1	RP11-460M2.1	4.0e-9	-0.46	Artery - Aorta
								ENSG00000282890.1	RP11-460M2.1	5.5e-9	-0.38	Breast - Mammary Tissue
								ENSG00000162869.15	PPP1R21	2.0e-8	0.26	Esophagus - Mucosa
								ENSG00000162869.15	PPP1R21	2.2e-8	0.21	Artery - Aorta
								ENSG00000068781.21	STON1-GTF2A1L	3.6e-8	-0.38	Adipose - Visceral (Omentum)
								ENSG00000068781.21	STON1-GTF2A1L	4.0e-8	-0.39	Esophagus - Muscularis
								ENSG00000242441.7	GTF2A1L	6.0e-8	-0.57	Artery - Coronary
								ENSG00000282890.1	RP11-460M2.1	1.0e-7	-0.37	Adipose - Visceral (Omentum)
								ENSG00000162869.15	PPP1R21	1.3e-7	0.18	Testis
								ENSG00000282890.1	RP11-460M2.1	1.5e-7	-0.47	Colon - Sigmoid
								ENSG00000068781.21	STON1-GTF2A1L	1.6e-7	-0.36	Breast - Mammary Tissue
								ENSG00000242441.7	GTF2A1L	2.1e-7	-0.51	Minor Salivary Gland
								ENSG00000242441.7	GTF2A1L	2.3e-7	-0.28	Stomach
								ENSG00000282890.1	RP11-460M2.1	3.3e-7	-0.32	Esophagus - Mucosa
								ENSG00000282890.1	RP11-460M2.1	4.1e-7	-0.52	Artery - Coronary
								ENSG00000243244.5	STON1	4.6e-7	0.14	Esophagus - Muscularis
								ENSG00000242441.7	GTF2A1L	4.7e-7	-0.37	Esophagus - Gastroesophageal Junction
								ENSG00000242441.7	GTF2A1L	5.7e-7	-0.51	Prostate
								ENSG00000242441.7	GTF2A1L	5.8e-7	-0.39	Colon - Sigmoid
								ENSG00000138039.14	LHCGR	6.3e-7	-0.40	Colon - Sigmoid
								ENSG00000068781.21	STON1-GTF2A1L	6.6e-7	-0.41	Artery - Aorta
								ENSG00000162869.15	PPP1R21	8.1e-7	0.18	Skin - Not Sun Exposed (Suprapubic)
								ENSG00000242441.7	GTF2A1L	9.0e-7	-0.27	Colon - Transverse
								ENSG00000242441.7	GTF2A1L	0.0000012	-0.50	Spleen
								ENSG00000242441.7	GTF2A1L	0.0000019	-0.47	Brain - Cerebellum
								ENSG00000170820.11	FSHR	0.0000027	-0.31	Esophagus - Muscularis
								ENSG00000162869.15	PPP1R21	0.0000036	0.39	Brain - Spinal cord (cervical c-1)
								ENSG00000162869.15	PPP1R21	0.0000040	0.30	Artery - Coronary
								ENSG00000162869.15	PPP1R21	0.0000052	0.36	Brain - Hypothalamus
								ENSG00000170802.15	FOXN2	0.0000071	-0.18	Nerve - Tibial
								ENSG00000068781.21	STON1-GTF2A1L	0.0000074	-0.34	Heart - Atrial Appendage
								ENSG00000243244.5	STON1	0.0000075	0.39	Brain - Anterior cingulate cortex (BA24)
								ENSG00000068781.21	STON1-GTF2A1L	0.0000090	-0.29	Lung
								ENSG00000116062.14	MSH6	0.0000091	-0.12	Esophagus - Mucosa
								ENSG00000068781.21	STON1-GTF2A1L	0.0000091	-0.25	Stomach
								ENSG00000243244.5	STON1	0.000010	0.38	Brain - Putamen (basal ganglia)
								ENSG00000242441.7	GTF2A1L	0.000013	-0.50	Brain - Frontal Cortex (BA9)
								ENSG00000170802.15	FOXN2	0.000015	-0.12	Cells - Cultured fibroblasts
								ENSG00000162869.15	PPP1R21	0.000016	0.26	Minor Salivary Gland
								ENSG00000282890.1	RP11-460M2.1	0.000019	-0.24	Stomach
								ENSG00000162869.15	PPP1R21	0.000025	0.28	Brain - Caudate (basal ganglia)
								ENSG00000162869.15	PPP1R21	0.000026	0.22	Colon - Transverse
								ENSG00000242441.7	GTF2A1L	0.000026	-0.38	Small Intestine - Terminal Ileum
								ENSG00000282890.1	RP11-460M2.1	0.000026	-0.35	Esophagus - Gastroesophageal Junction
								ENSG00000068781.21	STON1-GTF2A1L	0.000027	-0.26	Esophagus - Mucosa
								ENSG00000116062.14	MSH6	0.000031	-0.15	Breast - Mammary Tissue
								ENSG00000162869.15	PPP1R21	0.000036	0.27	Brain - Frontal Cortex (BA9)
								ENSG00000242441.7	GTF2A1L	0.000036	-0.40	Liver
								ENSG00000068781.21	STON1-GTF2A1L	0.000042	-0.35	Colon - Sigmoid
								ENSG00000068781.21	STON1-GTF2A1L	0.000045	-0.43	Artery - Coronary
								ENSG00000162869.15	PPP1R21	0.000047	0.14	Skin - Sun Exposed (Lower leg)
								ENSG00000116062.14	MSH6	0.000056	-0.15	Skin - Sun Exposed (Lower leg)
								ENSG00000068781.21	STON1-GTF2A1L	0.000098	-0.39	Brain - Cerebellum
								ENSG00000282890.1	RP11-460M2.1	0.00011	-0.27	Colon - Transverse
								ENSG00000170820.11	FSHR	0.00011	-0.33	Colon - Sigmoid
								ENSG00000116062.14	MSH6	0.00017	-0.059	Cells - Cultured fibroblasts
								ENSG00000162869.15	PPP1R21	0.00020	0.12	Adipose - Subcutaneous
								ENSG00000243244.5	STON1	0.00023	0.12	Thyroid
2	rs10454142	48419260	rs55744465	48405316	-13944	0.85	0.98	ENSG00000162869.15	PPP1R21	3.0e-76	0.72	Thyroid
								ENSG00000242441.7	GTF2A1L	1.8e-23	-0.55	Adipose - Subcutaneous
								ENSG00000242441.7	GTF2A1L	4.1e-18	-0.50	Artery - Tibial
								ENSG00000162869.15	PPP1R21	7.5e-18	0.26	Artery - Tibial
								ENSG00000242441.7	GTF2A1L	2.0e-17	-0.56	Nerve - Tibial
								ENSG00000242441.7	GTF2A1L	2.1e-17	-0.45	Skin - Sun Exposed (Lower leg)
								ENSG00000242441.7	GTF2A1L	1.0e-16	-0.44	Muscle - Skeletal
								ENSG00000242441.7	GTF2A1L	6.8e-16	-0.47	Esophagus - Mucosa
								ENSG00000242441.7	GTF2A1L	3.3e-15	-0.46	Skin - Not Sun Exposed (Suprapubic)
								ENSG00000242441.7	GTF2A1L	4.5e-14	-0.49	Breast - Mammary Tissue
								ENSG00000242441.7	GTF2A1L	2.0e-13	-0.48	Esophagus - Muscularis
								ENSG00000242441.7	GTF2A1L	5.3e-13	-0.57	Heart - Atrial Appendage
								ENSG00000242441.7	GTF2A1L	1.7e-12	-0.41	Cells - Cultured fibroblasts
								ENSG00000162869.15	PPP1R21	7.5e-12	0.27	Breast - Mammary Tissue
								ENSG00000282890.1	RP11-460M2.1	1.3e-11	-0.40	Artery - Tibial
								ENSG00000242441.7	GTF2A1L	1.7e-11	-0.45	Adipose - Visceral (Omentum)
								ENSG00000242441.7	GTF2A1L	3.0e-11	-0.43	Lung
								ENSG00000162869.15	PPP1R21	5.1e-11	0.23	Cells - Cultured fibroblasts
								ENSG00000068781.21	STON1-GTF2A1L	5.4e-11	-0.39	Artery - Tibial
								ENSG00000068781.21	STON1-GTF2A1L	7.9e-11	-0.43	Nerve - Tibial
								ENSG00000068781.21	STON1-GTF2A1L	8.3e-11	-0.37	Adipose - Subcutaneous
								ENSG00000242441.7	GTF2A1L	1.0e-10	-0.48	Heart - Left Ventricle
								ENSG00000242441.7	GTF2A1L	1.0e-10	-0.40	Thyroid
								ENSG00000242441.7	GTF2A1L	1.4e-10	-0.51	Artery - Aorta
								ENSG00000282890.1	RP11-460M2.1	2.1e-9	-0.37	Nerve - Tibial
								ENSG00000242441.7	GTF2A1L	2.6e-9	-0.47	Pituitary
								ENSG00000138039.14	LHCGR	2.6e-9	-0.38	Artery - Aorta
								ENSG00000282890.1	RP11-460M2.1	3.1e-9	-0.41	Esophagus - Muscularis
								ENSG00000282890.1	RP11-460M2.1	4.4e-9	-0.38	Breast - Mammary Tissue
								ENSG00000282890.1	RP11-460M2.1	4.8e-9	-0.46	Artery - Aorta
								ENSG00000162869.15	PPP1R21	7.6e-9	0.26	Esophagus - Mucosa
								ENSG00000242441.7	GTF2A1L	7.7e-9	-0.51	Pancreas
								ENSG00000162869.15	PPP1R21	1.8e-8	0.21	Artery - Aorta
								ENSG00000068781.21	STON1-GTF2A1L	3.0e-8	-0.38	Adipose - Visceral (Omentum)
								ENSG00000242441.7	GTF2A1L	6.0e-8	-0.57	Artery - Coronary
								ENSG00000068781.21	STON1-GTF2A1L	9.1e-8	-0.38	Esophagus - Muscularis
								ENSG00000282890.1	RP11-460M2.1	9.1e-8	-0.37	Adipose - Visceral (Omentum)
								ENSG00000162869.15	PPP1R21	1.3e-7	0.18	Testis
								ENSG00000282890.1	RP11-460M2.1	1.5e-7	-0.47	Colon - Sigmoid
								ENSG00000242441.7	GTF2A1L	2.1e-7	-0.51	Minor Salivary Gland
								ENSG00000242441.7	GTF2A1L	2.3e-7	-0.28	Stomach
								ENSG00000282890.1	RP11-460M2.1	4.1e-7	-0.52	Artery - Coronary
								ENSG00000162869.15	PPP1R21	4.4e-7	0.18	Skin - Not Sun Exposed (Suprapubic)
								ENSG00000068781.21	STON1-GTF2A1L	4.8e-7	-0.35	Breast - Mammary Tissue
								ENSG00000242441.7	GTF2A1L	5.7e-7	-0.51	Prostate
								ENSG00000242441.7	GTF2A1L	5.8e-7	-0.39	Colon - Sigmoid
								ENSG00000138039.14	LHCGR	6.3e-7	-0.40	Colon - Sigmoid
								ENSG00000243244.5	STON1	8.6e-7	0.14	Esophagus - Muscularis
								ENSG00000282890.1	RP11-460M2.1	9.2e-7	-0.30	Esophagus - Mucosa
								ENSG00000242441.7	GTF2A1L	0.0000010	-0.36	Esophagus - Gastroesophageal Junction
								ENSG00000068781.21	STON1-GTF2A1L	0.0000012	-0.40	Artery - Aorta
								ENSG00000242441.7	GTF2A1L	0.0000014	-0.27	Colon - Transverse
								ENSG00000242441.7	GTF2A1L	0.0000019	-0.47	Brain - Cerebellum
								ENSG00000162869.15	PPP1R21	0.0000036	0.39	Brain - Spinal cord (cervical c-1)
								ENSG00000162869.15	PPP1R21	0.0000040	0.30	Artery - Coronary
								ENSG00000068781.21	STON1-GTF2A1L	0.0000048	-0.35	Heart - Atrial Appendage
								ENSG00000242441.7	GTF2A1L	0.0000049	-0.47	Spleen
								ENSG00000162869.15	PPP1R21	0.0000052	0.36	Brain - Hypothalamus
								ENSG00000170820.11	FSHR	0.0000057	-0.30	Esophagus - Muscularis
								ENSG00000243244.5	STON1	0.0000075	0.39	Brain - Anterior cingulate cortex (BA24)
								ENSG00000116062.14	MSH6	0.0000078	-0.12	Esophagus - Mucosa
								ENSG00000170802.15	FOXN2	0.0000082	-0.18	Nerve - Tibial
								ENSG00000068781.21	STON1-GTF2A1L	0.0000091	-0.25	Stomach
								ENSG00000116062.14	MSH6	0.0000095	-0.17	Skin - Sun Exposed (Lower leg)
								ENSG00000243244.5	STON1	0.000010	0.38	Brain - Putamen (basal ganglia)
								ENSG00000068781.21	STON1-GTF2A1L	0.000011	-0.29	Lung
								ENSG00000242441.7	GTF2A1L	0.000013	-0.50	Brain - Frontal Cortex (BA9)
								ENSG00000162869.15	PPP1R21	0.000016	0.26	Minor Salivary Gland
								ENSG00000170802.15	FOXN2	0.000018	-0.12	Cells - Cultured fibroblasts
								ENSG00000282890.1	RP11-460M2.1	0.000019	-0.24	Stomach
								ENSG00000162869.15	PPP1R21	0.000021	0.15	Skin - Sun Exposed (Lower leg)
								ENSG00000116062.14	MSH6	0.000021	-0.15	Breast - Mammary Tissue
								ENSG00000162869.15	PPP1R21	0.000025	0.28	Brain - Caudate (basal ganglia)
								ENSG00000242441.7	GTF2A1L	0.000026	-0.38	Small Intestine - Terminal Ileum
								ENSG00000068781.21	STON1-GTF2A1L	0.000036	-0.26	Esophagus - Mucosa
								ENSG00000162869.15	PPP1R21	0.000036	0.27	Brain - Frontal Cortex (BA9)
								ENSG00000242441.7	GTF2A1L	0.000036	-0.40	Liver
								ENSG00000162869.15	PPP1R21	0.000042	0.21	Colon - Transverse
								ENSG00000068781.21	STON1-GTF2A1L	0.000042	-0.35	Colon - Sigmoid
								ENSG00000282890.1	RP11-460M2.1	0.000043	-0.34	Esophagus - Gastroesophageal Junction
								ENSG00000068781.21	STON1-GTF2A1L	0.000045	-0.43	Artery - Coronary
								ENSG00000068781.21	STON1-GTF2A1L	0.000098	-0.39	Brain - Cerebellum
								ENSG00000116062.14	MSH6	0.00010	-0.061	Cells - Cultured fibroblasts
								ENSG00000170820.11	FSHR	0.00011	-0.33	Colon - Sigmoid
								ENSG00000243244.5	STON1	0.00022	0.12	Thyroid
2	rs10454142	48419260	rs10454143	48419261	1	1	1	ENSG00000162869.15	PPP1R21	1.2e-80	0.75	Thyroid
								ENSG00000242441.7	GTF2A1L	2.1e-22	-0.55	Adipose - Subcutaneous
								ENSG00000242441.7	GTF2A1L	5.9e-18	-0.58	Nerve - Tibial
								ENSG00000242441.7	GTF2A1L	4.9e-17	-0.50	Artery - Tibial
								ENSG00000162869.15	PPP1R21	5.4e-17	0.26	Artery - Tibial
								ENSG00000242441.7	GTF2A1L	1.2e-16	-0.45	Skin - Sun Exposed (Lower leg)
								ENSG00000242441.7	GTF2A1L	8.7e-16	-0.44	Muscle - Skeletal
								ENSG00000242441.7	GTF2A1L	2.2e-15	-0.47	Esophagus - Mucosa
								ENSG00000242441.7	GTF2A1L	5.9e-15	-0.45	Skin - Not Sun Exposed (Suprapubic)
								ENSG00000242441.7	GTF2A1L	2.9e-13	-0.43	Cells - Cultured fibroblasts
								ENSG00000242441.7	GTF2A1L	7.3e-13	-0.47	Esophagus - Muscularis
								ENSG00000242441.7	GTF2A1L	8.3e-13	-0.47	Breast - Mammary Tissue
								ENSG00000242441.7	GTF2A1L	1.4e-12	-0.58	Heart - Atrial Appendage
								ENSG00000282890.1	RP11-460M2.1	3.9e-12	-0.41	Artery - Tibial
								ENSG00000162869.15	PPP1R21	4.9e-12	0.24	Cells - Cultured fibroblasts
								ENSG00000242441.7	GTF2A1L	1.1e-11	-0.43	Thyroid
								ENSG00000242441.7	GTF2A1L	1.6e-11	-0.46	Adipose - Visceral (Omentum)
								ENSG00000242441.7	GTF2A1L	1.9e-11	-0.54	Artery - Aorta
								ENSG00000162869.15	PPP1R21	2.5e-11	0.27	Breast - Mammary Tissue
								ENSG00000068781.21	STON1-GTF2A1L	3.0e-11	-0.45	Nerve - Tibial
								ENSG00000242441.7	GTF2A1L	3.8e-11	-0.43	Lung
								ENSG00000242441.7	GTF2A1L	4.8e-11	-0.50	Heart - Left Ventricle
								ENSG00000282890.1	RP11-460M2.1	8.4e-11	-0.41	Nerve - Tibial
								ENSG00000162869.15	PPP1R21	1.2e-10	0.30	Esophagus - Mucosa
								ENSG00000282890.1	RP11-460M2.1	1.3e-10	-0.51	Artery - Aorta
								ENSG00000068781.21	STON1-GTF2A1L	3.6e-10	-0.38	Artery - Tibial
								ENSG00000282890.1	RP11-460M2.1	5.9e-10	-0.43	Esophagus - Muscularis
								ENSG00000138039.14	LHCGR	1.4e-9	-0.39	Artery - Aorta
								ENSG00000068781.21	STON1-GTF2A1L	1.7e-9	-0.36	Adipose - Subcutaneous
								ENSG00000242441.7	GTF2A1L	5.2e-9	-0.48	Pituitary
								ENSG00000242441.7	GTF2A1L	8.9e-9	-0.50	Pancreas
								ENSG00000282890.1	RP11-460M2.1	1.2e-8	-0.38	Breast - Mammary Tissue
								ENSG00000162869.15	PPP1R21	1.7e-8	0.21	Artery - Aorta
								ENSG00000282890.1	RP11-460M2.1	1.8e-8	-0.39	Adipose - Visceral (Omentum)
								ENSG00000242441.7	GTF2A1L	4.1e-8	-0.55	Prostate
								ENSG00000242441.7	GTF2A1L	7.2e-8	-0.29	Stomach
								ENSG00000068781.21	STON1-GTF2A1L	7.2e-8	-0.37	Adipose - Visceral (Omentum)
								ENSG00000242441.7	GTF2A1L	7.4e-8	-0.57	Artery - Coronary
								ENSG00000243244.5	STON1	2.4e-7	0.47	Brain - Anterior cingulate cortex (BA24)
								ENSG00000068781.21	STON1-GTF2A1L	2.5e-7	-0.37	Esophagus - Muscularis
								ENSG00000068781.21	STON1-GTF2A1L	3.1e-7	-0.42	Artery - Aorta
								ENSG00000243244.5	STON1	3.3e-7	0.14	Esophagus - Muscularis
								ENSG00000282890.1	RP11-460M2.1	4.3e-7	-0.53	Artery - Coronary
								ENSG00000242441.7	GTF2A1L	4.4e-7	-0.38	Esophagus - Gastroesophageal Junction
								ENSG00000242441.7	GTF2A1L	4.5e-7	-0.50	Minor Salivary Gland
								ENSG00000282890.1	RP11-460M2.1	5.2e-7	-0.45	Colon - Sigmoid
								ENSG00000162869.15	PPP1R21	5.7e-7	0.18	Skin - Not Sun Exposed (Suprapubic)
								ENSG00000068781.21	STON1-GTF2A1L	6.3e-7	-0.35	Breast - Mammary Tissue
								ENSG00000282890.1	RP11-460M2.1	7.7e-7	-0.31	Esophagus - Mucosa
								ENSG00000162869.15	PPP1R21	9.6e-7	0.16	Testis
								ENSG00000242441.7	GTF2A1L	0.0000012	-0.47	Liver
								ENSG00000162869.15	PPP1R21	0.0000015	0.39	Brain - Hypothalamus
								ENSG00000242441.7	GTF2A1L	0.0000020	-0.49	Spleen
								ENSG00000116062.14	MSH6	0.0000025	-0.12	Esophagus - Mucosa
								ENSG00000242441.7	GTF2A1L	0.0000028	-0.48	Brain - Cerebellum
								ENSG00000242441.7	GTF2A1L	0.0000028	-0.26	Colon - Transverse
								ENSG00000162869.15	PPP1R21	0.0000030	0.16	Skin - Sun Exposed (Lower leg)
								ENSG00000170820.11	FSHR	0.0000034	-0.32	Esophagus - Muscularis
								ENSG00000162869.15	PPP1R21	0.0000040	0.30	Artery - Coronary
								ENSG00000242441.7	GTF2A1L	0.0000048	-0.36	Colon - Sigmoid
								ENSG00000243244.5	STON1	0.0000095	0.39	Brain - Putamen (basal ganglia)
								ENSG00000138039.14	LHCGR	0.000010	-0.36	Colon - Sigmoid
								ENSG00000282890.1	RP11-460M2.1	0.000015	-0.37	Esophagus - Gastroesophageal Junction
								ENSG00000068781.21	STON1-GTF2A1L	0.000016	-0.29	Lung
								ENSG00000243244.5	STON1	0.000018	-0.17	Nerve - Tibial
								ENSG00000243244.5	STON1	0.000020	0.14	Thyroid
								ENSG00000116062.14	MSH6	0.000020	-0.17	Skin - Sun Exposed (Lower leg)
								ENSG00000242441.7	GTF2A1L	0.000022	-0.50	Brain - Frontal Cortex (BA9)
								ENSG00000162869.15	PPP1R21	0.000023	0.26	Minor Salivary Gland
								ENSG00000116062.14	MSH6	0.000024	-0.15	Breast - Mammary Tissue
								ENSG00000162869.15	PPP1R21	0.000027	0.37	Brain - Spinal cord (cervical c-1)
								ENSG00000068781.21	STON1-GTF2A1L	0.000029	-0.33	Heart - Atrial Appendage
								ENSG00000162869.15	PPP1R21	0.000032	0.22	Colon - Transverse
								ENSG00000282890.1	RP11-460M2.1	0.000033	-0.23	Stomach
								ENSG00000068781.21	STON1-GTF2A1L	0.000034	-0.24	Stomach
								ENSG00000170802.15	FOXN2	0.000043	-0.12	Cells - Cultured fibroblasts
								ENSG00000170802.15	FOXN2	0.000043	-0.17	Nerve - Tibial
								ENSG00000162869.15	PPP1R21	0.000043	0.17	Stomach
								ENSG00000243244.5	STON1	0.000044	-0.13	Artery - Tibial
								ENSG00000243244.5	STON1	0.000047	0.32	Brain - Cortex
								ENSG00000068781.21	STON1-GTF2A1L	0.000050	-0.43	Artery - Coronary
								ENSG00000068781.21	STON1-GTF2A1L	0.000053	-0.41	Brain - Cerebellum
								ENSG00000116062.14	MSH6	0.00010	-0.063	Cells - Cultured fibroblasts
2	rs10454142	48419260	rs13399936	48426987	7727	0.87	0.96	ENSG00000162869.15	PPP1R21	2.3e-82	0.75	Thyroid
								ENSG00000242441.7	GTF2A1L	4.1e-21	-0.54	Adipose - Subcutaneous
								ENSG00000242441.7	GTF2A1L	1.4e-18	-0.52	Artery - Tibial
								ENSG00000242441.7	GTF2A1L	3.1e-16	-0.56	Nerve - Tibial
								ENSG00000242441.7	GTF2A1L	5.3e-16	-0.44	Skin - Sun Exposed (Lower leg)
								ENSG00000242441.7	GTF2A1L	5.2e-15	-0.47	Esophagus - Mucosa
								ENSG00000242441.7	GTF2A1L	1.2e-14	-0.42	Muscle - Skeletal
								ENSG00000242441.7	GTF2A1L	1.5e-14	-0.45	Cells - Cultured fibroblasts
								ENSG00000162869.15	PPP1R21	2.5e-14	0.24	Artery - Tibial
								ENSG00000242441.7	GTF2A1L	2.0e-12	-0.41	Skin - Not Sun Exposed (Suprapubic)
								ENSG00000282890.1	RP11-460M2.1	2.2e-12	-0.42	Artery - Tibial
								ENSG00000282890.1	RP11-460M2.1	2.8e-12	-0.44	Nerve - Tibial
								ENSG00000242441.7	GTF2A1L	6.1e-12	-0.46	Breast - Mammary Tissue
								ENSG00000242441.7	GTF2A1L	1.0e-11	-0.55	Heart - Atrial Appendage
								ENSG00000242441.7	GTF2A1L	2.5e-11	-0.45	Esophagus - Muscularis
								ENSG00000242441.7	GTF2A1L	2.9e-11	-0.42	Thyroid
								ENSG00000068781.21	STON1-GTF2A1L	4.5e-11	-0.40	Artery - Tibial
								ENSG00000242441.7	GTF2A1L	7.5e-11	-0.52	Artery - Aorta
								ENSG00000242441.7	GTF2A1L	1.1e-10	-0.41	Lung
								ENSG00000162869.15	PPP1R21	1.5e-10	0.26	Breast - Mammary Tissue
								ENSG00000068781.21	STON1-GTF2A1L	2.5e-10	-0.43	Nerve - Tibial
								ENSG00000242441.7	GTF2A1L	3.9e-10	-0.42	Adipose - Visceral (Omentum)
								ENSG00000282890.1	RP11-460M2.1	5.4e-10	-0.50	Artery - Aorta
								ENSG00000068781.21	STON1-GTF2A1L	1.3e-9	-0.36	Adipose - Subcutaneous
								ENSG00000282890.1	RP11-460M2.1	2.0e-9	-0.42	Esophagus - Muscularis
								ENSG00000162869.15	PPP1R21	2.0e-9	0.28	Esophagus - Mucosa
								ENSG00000242441.7	GTF2A1L	8.8e-9	-0.44	Heart - Left Ventricle
								ENSG00000138039.14	LHCGR	1.1e-8	-0.37	Artery - Aorta
								ENSG00000162869.15	PPP1R21	1.4e-8	0.21	Artery - Aorta
								ENSG00000162869.15	PPP1R21	2.4e-8	0.20	Cells - Cultured fibroblasts
								ENSG00000282890.1	RP11-460M2.1	8.5e-8	-0.36	Breast - Mammary Tissue
								ENSG00000242441.7	GTF2A1L	1.2e-7	-0.44	Pituitary
								ENSG00000242441.7	GTF2A1L	1.5e-7	-0.47	Pancreas
								ENSG00000243244.5	STON1	2.8e-7	0.15	Esophagus - Muscularis
								ENSG00000282890.1	RP11-460M2.1	3.2e-7	-0.36	Adipose - Visceral (Omentum)
								ENSG00000282890.1	RP11-460M2.1	3.3e-7	-0.53	Artery - Coronary
								ENSG00000242441.7	GTF2A1L	3.7e-7	-0.53	Artery - Coronary
								ENSG00000068781.21	STON1-GTF2A1L	5.5e-7	-0.42	Artery - Aorta
								ENSG00000162869.15	PPP1R21	6.3e-7	0.41	Brain - Hypothalamus
								ENSG00000243244.5	STON1	8.8e-7	0.44	Brain - Anterior cingulate cortex (BA24)
								ENSG00000242441.7	GTF2A1L	0.0000010	-0.50	Minor Salivary Gland
								ENSG00000068781.21	STON1-GTF2A1L	0.0000014	-0.34	Breast - Mammary Tissue
								ENSG00000068781.21	STON1-GTF2A1L	0.0000019	-0.35	Esophagus - Muscularis
								ENSG00000282890.1	RP11-460M2.1	0.0000021	-0.30	Esophagus - Mucosa
								ENSG00000162869.15	PPP1R21	0.0000026	0.17	Skin - Not Sun Exposed (Suprapubic)
								ENSG00000282890.1	RP11-460M2.1	0.0000035	-0.42	Colon - Sigmoid
								ENSG00000068781.21	STON1-GTF2A1L	0.0000038	-0.32	Adipose - Visceral (Omentum)
								ENSG00000162869.15	PPP1R21	0.0000056	0.29	Artery - Coronary
								ENSG00000242441.7	GTF2A1L	0.0000063	-0.35	Esophagus - Gastroesophageal Junction
								ENSG00000162869.15	PPP1R21	0.0000065	0.15	Testis
								ENSG00000282890.1	RP11-460M2.1	0.0000068	-0.55	Uterus
								ENSG00000162869.15	PPP1R21	0.0000071	0.39	Brain - Spinal cord (cervical c-1)
								ENSG00000170820.11	FSHR	0.0000081	-0.31	Esophagus - Muscularis
								ENSG00000162869.15	PPP1R21	0.0000099	0.30	Brain - Caudate (basal ganglia)
								ENSG00000242441.7	GTF2A1L	0.000010	-0.47	Spleen
								ENSG00000242441.7	GTF2A1L	0.000012	-0.25	Colon - Transverse
								ENSG00000242441.7	GTF2A1L	0.000013	-0.44	Prostate
								ENSG00000242441.7	GTF2A1L	0.000015	-0.24	Stomach
								ENSG00000242441.7	GTF2A1L	0.000016	-0.44	Brain - Cerebellum
								ENSG00000162869.15	PPP1R21	0.000018	0.28	Brain - Frontal Cortex (BA9)
								ENSG00000243244.5	STON1	0.000018	-0.14	Artery - Tibial
								ENSG00000116062.14	MSH6	0.000021	-0.11	Esophagus - Mucosa
								ENSG00000242441.7	GTF2A1L	0.000023	-0.40	Liver
								ENSG00000242441.7	GTF2A1L	0.000025	-0.33	Colon - Sigmoid
								ENSG00000242441.7	GTF2A1L	0.000054	-0.48	Brain - Frontal Cortex (BA9)
								ENSG00000282890.1	RP11-460M2.1	0.000055	-0.34	Esophagus - Gastroesophageal Junction
								ENSG00000243244.5	STON1	0.000078	-0.16	Nerve - Tibial
								ENSG00000138039.14	LHCGR	0.000088	-0.32	Colon - Sigmoid
								ENSG00000170802.15	FOXN2	0.00011	-0.16	Nerve - Tibial
								ENSG00000243244.5	STON1	0.00012	0.12	Thyroid
								ENSG00000162869.15	PPP1R21	0.00013	0.14	Skin - Sun Exposed (Lower leg)
								ENSG00000272663.1	RP11-191L17.1	0.00019	-0.22	Nerve - Tibial
								ENSG00000068781.21	STON1-GTF2A1L	0.00020	-0.24	Esophagus - Mucosa
7	rs3779195	98364050	rs6950023	98286323	-77727	0.9	-0.96	ENSG00000198890.7	PRMT6	4.5e-93	-0.74	Skin - Sun Exposed (Lower leg)
								ENSG00000198890.7	PRMT6	2.8e-81	-0.68	Skin - Not Sun Exposed (Suprapubic)
								ENSG00000198890.7	PRMT6	2.2e-64	-0.54	Esophagus - Mucosa
								ENSG00000198890.7	PRMT6	1.1e-52	-1.1	Liver
								ENSG00000198890.7	PRMT6	8.8e-39	-0.50	Muscle - Skeletal
								ENSG00000198890.7	PRMT6	3.6e-36	-0.34	Whole Blood
								ENSG00000198890.7	PRMT6	7.0e-35	-0.33	Thyroid
								ENSG00000198890.7	PRMT6	7.1e-28	-0.37	Colon - Transverse
								ENSG00000198890.7	PRMT6	2.3e-25	-0.37	Adipose - Subcutaneous
								ENSG00000198890.7	PRMT6	2.1e-18	-0.31	Adipose - Visceral (Omentum)
								ENSG00000198890.7	PRMT6	1.7e-16	-0.34	Heart - Left Ventricle
								ENSG00000198890.7	PRMT6	2.0e-15	-0.40	Adrenal Gland
								ENSG00000198890.7	PRMT6	6.3e-15	-0.17	Lung
								ENSG00000198890.7	PRMT6	1.8e-14	-0.23	Nerve - Tibial
								ENSG00000198890.7	PRMT6	2.0e-13	-0.24	Artery - Tibial
								ENSG00000198890.7	PRMT6	3.2e-13	-0.48	Brain - Hippocampus
								ENSG00000198890.7	PRMT6	2.2e-11	-0.28	Stomach
								ENSG00000198890.7	PRMT6	4.0e-10	-0.42	Small Intestine - Terminal Ileum
								ENSG00000198890.7	PRMT6	3.1e-9	-0.18	Esophagus - Muscularis
								ENSG00000198890.7	PRMT6	6.7e-9	-0.40	Brain - Spinal cord (cervical c-1)
								ENSG00000198890.7	PRMT6	2.5e-8	-0.35	Brain - Frontal Cortex (BA9)
								ENSG00000198890.7	PRMT6	5.1e-8	-0.20	Breast - Mammary Tissue
								ENSG00000198890.7	PRMT6	9.7e-8	-0.34	Brain - Cortex
								ENSG00000198890.7	PRMT6	1.2e-7	-0.27	Brain - Caudate (basal ganglia)
								ENSG00000198890.7	PRMT6	1.3e-7	-0.33	Brain - Cerebellum
								ENSG00000198890.7	PRMT6	2.0e-7	-0.15	Artery - Aorta
								ENSG00000198890.7	PRMT6	2.6e-7	-0.12	Cells - Cultured fibroblasts
								ENSG00000198890.7	PRMT6	9.3e-7	-0.45	Brain - Substantia nigra
								ENSG00000198890.7	PRMT6	0.0000011	-0.21	Pancreas
								ENSG00000198890.7	PRMT6	0.0000011	-0.28	Vagina
								ENSG00000198890.7	PRMT6	0.0000018	-0.29	Brain - Putamen (basal ganglia)
								ENSG00000198890.7	PRMT6	0.0000022	-0.24	Brain - Hypothalamus
								ENSG00000198890.7	PRMT6	0.0000034	-0.29	Brain - Cerebellar Hemisphere
								ENSG00000198890.7	PRMT6	0.0000065	-0.28	Brain - Anterior cingulate cortex (BA24)
								ENSG00000198890.7	PRMT6	0.000015	-0.22	Spleen
7	rs3779195	98364050	rs6967728	98286325	-77725	0.9	-0.96	ENSG00000272950.1	RP11-307C18.1	3.2e-61	0.86	Artery - Tibial
								ENSG00000272950.1	RP11-307C18.1	1.3e-59	0.65	Muscle - Skeletal
								ENSG00000272950.1	RP11-307C18.1	1.2e-57	0.87	Adipose - Subcutaneous
								ENSG00000272950.1	RP11-307C18.1	5.8e-49	0.69	Skin - Sun Exposed (Lower leg)
								ENSG00000272950.1	RP11-307C18.1	8.0e-44	0.93	Artery - Aorta
								ENSG00000006453.13	BAIAP2L1	1.9e-43	-0.88	Testis
								ENSG00000272950.1	RP11-307C18.1	4.0e-43	0.64	Whole Blood
								ENSG00000272950.1	RP11-307C18.1	3.6e-39	0.57	Lung
								ENSG00000272950.1	RP11-307C18.1	1.4e-38	0.70	Skin - Not Sun Exposed (Suprapubic)
								ENSG00000272950.1	RP11-307C18.1	6.1e-38	0.80	Nerve - Tibial
								ENSG00000272950.1	RP11-307C18.1	1.4e-37	0.81	Adipose - Visceral (Omentum)
								ENSG00000272950.1	RP11-307C18.1	4.6e-34	0.64	Thyroid
								ENSG00000272950.1	RP11-307C18.1	2.5e-33	0.78	Breast - Mammary Tissue
								ENSG00000272950.1	RP11-307C18.1	9.8e-31	0.71	Esophagus - Muscularis
								ENSG00000164713.9	BRI3	3.0e-29	-0.87	Liver
								ENSG00000272950.1	RP11-307C18.1	5.2e-25	0.71	Esophagus - Gastroesophageal Junction
								ENSG00000272950.1	RP11-307C18.1	1.2e-23	0.92	Artery - Coronary
								ENSG00000272950.1	RP11-307C18.1	2.9e-22	0.68	Heart - Atrial Appendage
								ENSG00000272950.1	RP11-307C18.1	3.9e-22	0.49	Cells - Cultured fibroblasts
								ENSG00000006453.13	BAIAP2L1	1.2e-21	-0.31	Skin - Sun Exposed (Lower leg)
								ENSG00000272950.1	RP11-307C18.1	5.2e-18	0.56	Colon - Transverse
								ENSG00000272950.1	RP11-307C18.1	9.9e-18	0.66	Colon - Sigmoid
								ENSG00000272950.1	RP11-307C18.1	1.0e-17	0.55	Pancreas
								ENSG00000205356.9	TECPR1	1.5e-17	-0.31	Skin - Sun Exposed (Lower leg)
								ENSG00000272950.1	RP11-307C18.1	1.0e-16	0.81	Spleen
								ENSG00000272950.1	RP11-307C18.1	2.3e-16	0.87	Brain - Cerebellum
								ENSG00000272950.1	RP11-307C18.1	1.3e-15	0.94	Brain - Cerebellar Hemisphere
								ENSG00000272950.1	RP11-307C18.1	1.4e-15	0.91	Brain - Frontal Cortex (BA9)
								ENSG00000272950.1	RP11-307C18.1	5.3e-14	0.85	Brain - Cortex
								ENSG00000272950.1	RP11-307C18.1	6.4e-14	0.68	Prostate
								ENSG00000272950.1	RP11-307C18.1	7.0e-14	0.52	Esophagus - Mucosa
								ENSG00000272950.1	RP11-307C18.1	1.1e-13	0.59	Stomach
								ENSG00000006453.13	BAIAP2L1	1.6e-13	-0.31	Skin - Not Sun Exposed (Suprapubic)
								ENSG00000272950.1	RP11-307C18.1	2.1e-13	0.82	Brain - Caudate (basal ganglia)
								ENSG00000272950.1	RP11-307C18.1	2.8e-13	0.66	Pituitary
								ENSG00000272950.1	RP11-307C18.1	7.1e-13	0.78	Brain - Nucleus accumbens (basal ganglia)
								ENSG00000006453.13	BAIAP2L1	1.3e-12	0.42	Cells - Cultured fibroblasts
								ENSG00000272950.1	RP11-307C18.1	5.1e-12	0.66	Adrenal Gland
								ENSG00000272950.1	RP11-307C18.1	5.9e-12	0.76	Brain - Putamen (basal ganglia)
								ENSG00000272950.1	RP11-307C18.1	7.9e-12	0.79	Brain - Hypothalamus
								ENSG00000272950.1	RP11-307C18.1	1.1e-11	0.79	Uterus
								ENSG00000164713.9	BRI3	1.5e-11	0.18	Adipose - Subcutaneous
								ENSG00000205356.9	TECPR1	1.8e-11	-0.26	Skin - Not Sun Exposed (Suprapubic)
								ENSG00000272950.1	RP11-307C18.1	3.6e-11	0.75	Small Intestine - Terminal Ileum
								ENSG00000006453.13	BAIAP2L1	4.2e-11	-0.26	Thyroid
								ENSG00000272950.1	RP11-307C18.1	2.0e-10	0.79	Brain - Anterior cingulate cortex (BA24)
								ENSG00000164713.9	BRI3	5.2e-10	0.19	Cells - Cultured fibroblasts
								ENSG00000164713.9	BRI3	6.9e-10	-0.25	Pancreas
								ENSG00000272950.1	RP11-307C18.1	7.1e-10	0.46	Heart - Left Ventricle
								ENSG00000272950.1	RP11-307C18.1	2.7e-9	0.68	Minor Salivary Gland
								ENSG00000272950.1	RP11-307C18.1	3.8e-9	0.60	Vagina
								ENSG00000272950.1	RP11-307C18.1	6.0e-9	0.74	Brain - Spinal cord (cervical c-1)
								ENSG00000272950.1	RP11-307C18.1	1.9e-8	0.82	Brain - Amygdala
								ENSG00000272950.1	RP11-307C18.1	2.0e-8	0.59	Brain - Hippocampus
								ENSG00000272950.1	RP11-307C18.1	2.5e-8	0.55	Liver
								ENSG00000164713.9	BRI3	3.4e-8	0.17	Artery - Tibial
								ENSG00000205356.9	TECPR1	3.4e-7	-0.12	Whole Blood
								ENSG00000272950.1	RP11-307C18.1	4.0e-7	0.60	Ovary
								ENSG00000164713.9	BRI3	4.6e-7	0.11	Muscle - Skeletal
								ENSG00000164713.9	BRI3	0.0000010	0.16	Adipose - Visceral (Omentum)
								ENSG00000272950.1	RP11-307C18.1	0.0000010	0.67	Kidney - Cortex
								ENSG00000205356.9	TECPR1	0.0000011	-0.17	Thyroid
								ENSG00000205356.9	TECPR1	0.0000019	-0.20	Esophagus - Mucosa
								ENSG00000272950.1	RP11-307C18.1	0.0000032	0.74	Brain - Substantia nigra
								ENSG00000164713.9	BRI3	0.000010	0.20	Artery - Aorta
								ENSG00000164713.9	BRI3	0.000011	0.24	Testis
								ENSG00000205356.9	TECPR1	0.000017	-0.18	Testis
								ENSG00000205356.9	TECPR1	0.000028	-0.15	Esophagus - Muscularis
								ENSG00000164715.5	LMTK2	0.000036	-0.16	Thyroid
								ENSG00000070669.16	ASNS	0.000057	0.20	Muscle - Skeletal
								ENSG00000006453.13	BAIAP2L1	0.000069	0.17	Muscle - Skeletal
								ENSG00000205356.9	TECPR1	0.00010	-0.13	Artery - Tibial
7	rs3779195	98364050	rs7015	98291311	-72739	0.85	-0.97	ENSG00000272950.1	RP11-307C18.1	2.6e-61	0.86	Artery - Tibial
								ENSG00000272950.1	RP11-307C18.1	7.7e-60	0.65	Muscle - Skeletal
								ENSG00000272950.1	RP11-307C18.1	5.5e-59	0.88	Adipose - Subcutaneous
								ENSG00000272950.1	RP11-307C18.1	2.7e-50	0.70	Skin - Sun Exposed (Lower leg)
								ENSG00000272950.1	RP11-307C18.1	8.0e-44	0.93	Artery - Aorta
								ENSG00000272950.1	RP11-307C18.1	2.4e-43	0.64	Whole Blood
								ENSG00000006453.13	BAIAP2L1	5.5e-43	-0.88	Testis
								ENSG00000272950.1	RP11-307C18.1	1.8e-39	0.58	Lung
								ENSG00000272950.1	RP11-307C18.1	1.4e-38	0.70	Skin - Not Sun Exposed (Suprapubic)
								ENSG00000272950.1	RP11-307C18.1	9.5e-38	0.80	Nerve - Tibial
								ENSG00000272950.1	RP11-307C18.1	1.3e-37	0.80	Adipose - Visceral (Omentum)
								ENSG00000272950.1	RP11-307C18.1	1.6e-35	0.65	Thyroid
								ENSG00000272950.1	RP11-307C18.1	4.1e-33	0.78	Breast - Mammary Tissue
								ENSG00000164713.9	BRI3	3.8e-31	-0.89	Liver
								ENSG00000272950.1	RP11-307C18.1	4.6e-31	0.71	Esophagus - Muscularis
								ENSG00000272950.1	RP11-307C18.1	2.3e-25	0.72	Esophagus - Gastroesophageal Junction
								ENSG00000272950.1	RP11-307C18.1	1.2e-23	0.92	Artery - Coronary
								ENSG00000272950.1	RP11-307C18.1	1.2e-22	0.50	Cells - Cultured fibroblasts
								ENSG00000272950.1	RP11-307C18.1	1.7e-22	0.68	Heart - Atrial Appendage
								ENSG00000006453.13	BAIAP2L1	3.6e-22	-0.31	Skin - Sun Exposed (Lower leg)
								ENSG00000272950.1	RP11-307C18.1	1.5e-18	0.57	Colon - Transverse
								ENSG00000272950.1	RP11-307C18.1	9.9e-18	0.66	Colon - Sigmoid
								ENSG00000272950.1	RP11-307C18.1	1.5e-17	0.55	Pancreas
								ENSG00000205356.9	TECPR1	1.7e-17	-0.31	Skin - Sun Exposed (Lower leg)
								ENSG00000272950.1	RP11-307C18.1	2.5e-16	0.80	Spleen
								ENSG00000272950.1	RP11-307C18.1	1.5e-15	0.85	Brain - Cerebellum
								ENSG00000272950.1	RP11-307C18.1	2.7e-15	0.90	Brain - Frontal Cortex (BA9)
								ENSG00000272950.1	RP11-307C18.1	6.1e-15	0.93	Brain - Cerebellar Hemisphere
								ENSG00000272950.1	RP11-307C18.1	1.7e-14	0.61	Stomach
								ENSG00000272950.1	RP11-307C18.1	3.6e-14	0.86	Brain - Cortex
								ENSG00000272950.1	RP11-307C18.1	6.4e-14	0.68	Prostate
								ENSG00000272950.1	RP11-307C18.1	1.0e-13	0.51	Esophagus - Mucosa
								ENSG00000006453.13	BAIAP2L1	1.6e-13	-0.31	Skin - Not Sun Exposed (Suprapubic)
								ENSG00000272950.1	RP11-307C18.1	2.7e-13	0.66	Pituitary
								ENSG00000272950.1	RP11-307C18.1	7.0e-13	0.68	Adrenal Gland
								ENSG00000272950.1	RP11-307C18.1	7.1e-13	0.80	Brain - Caudate (basal ganglia)
								ENSG00000272950.1	RP11-307C18.1	1.3e-12	0.77	Brain - Nucleus accumbens (basal ganglia)
								ENSG00000272950.1	RP11-307C18.1	7.7e-12	0.79	Brain - Hypothalamus
								ENSG00000164713.9	BRI3	8.4e-12	0.18	Adipose - Subcutaneous
								ENSG00000205356.9	TECPR1	1.8e-11	-0.26	Skin - Not Sun Exposed (Suprapubic)
								ENSG00000006453.13	BAIAP2L1	2.8e-11	0.40	Cells - Cultured fibroblasts
								ENSG00000272950.1	RP11-307C18.1	2.9e-11	0.78	Uterus
								ENSG00000272950.1	RP11-307C18.1	3.0e-11	0.74	Brain - Putamen (basal ganglia)
								ENSG00000272950.1	RP11-307C18.1	3.6e-11	0.75	Small Intestine - Terminal Ileum
								ENSG00000006453.13	BAIAP2L1	3.8e-11	-0.26	Thyroid
								ENSG00000272950.1	RP11-307C18.1	2.0e-10	0.79	Brain - Anterior cingulate cortex (BA24)
								ENSG00000164713.9	BRI3	5.2e-10	-0.25	Pancreas
								ENSG00000272950.1	RP11-307C18.1	7.1e-10	0.46	Heart - Left Ventricle
								ENSG00000164713.9	BRI3	2.4e-9	0.19	Cells - Cultured fibroblasts
								ENSG00000272950.1	RP11-307C18.1	2.7e-9	0.68	Minor Salivary Gland
								ENSG00000272950.1	RP11-307C18.1	6.0e-9	0.74	Brain - Spinal cord (cervical c-1)
								ENSG00000272950.1	RP11-307C18.1	1.5e-8	0.58	Vagina
								ENSG00000272950.1	RP11-307C18.1	1.5e-8	0.59	Brain - Hippocampus
								ENSG00000272950.1	RP11-307C18.1	1.8e-8	0.55	Liver
								ENSG00000164713.9	BRI3	2.0e-8	0.18	Artery - Tibial
								ENSG00000272950.1	RP11-307C18.1	9.2e-8	0.78	Brain - Amygdala
								ENSG00000205356.9	TECPR1	2.7e-7	-0.12	Whole Blood
								ENSG00000272950.1	RP11-307C18.1	3.0e-7	0.61	Ovary
								ENSG00000164713.9	BRI3	4.7e-7	0.11	Muscle - Skeletal
								ENSG00000164713.9	BRI3	7.0e-7	0.16	Adipose - Visceral (Omentum)
								ENSG00000205356.9	TECPR1	9.6e-7	-0.17	Thyroid
								ENSG00000272950.1	RP11-307C18.1	0.0000010	0.67	Kidney - Cortex
								ENSG00000205356.9	TECPR1	0.0000023	-0.19	Esophagus - Mucosa
								ENSG00000272950.1	RP11-307C18.1	0.0000032	0.74	Brain - Substantia nigra
								ENSG00000164713.9	BRI3	0.0000061	0.25	Testis
								ENSG00000164713.9	BRI3	0.000010	0.20	Artery - Aorta
								ENSG00000205356.9	TECPR1	0.000014	-0.16	Esophagus - Muscularis
								ENSG00000205356.9	TECPR1	0.000024	-0.18	Testis
								ENSG00000164715.5	LMTK2	0.000041	-0.16	Thyroid
								ENSG00000070669.16	ASNS	0.000060	0.20	Muscle - Skeletal
								ENSG00000205356.9	TECPR1	0.000070	-0.13	Artery - Tibial
								ENSG00000006453.13	BAIAP2L1	0.000088	0.17	Muscle - Skeletal
								ENSG00000243554.1	AC004967.7	0.00016	0.16	Artery - Tibial
7	rs3779195	98364050	rs13232861	98299769	-64281	0.81	-0.96	ENSG00000272950.1	RP11-307C18.1	6.9e-58	0.83	Artery - Tibial
								ENSG00000272950.1	RP11-307C18.1	1.2e-55	0.62	Muscle - Skeletal
								ENSG00000272950.1	RP11-307C18.1	3.1e-52	0.83	Adipose - Subcutaneous
								ENSG00000272950.1	RP11-307C18.1	2.7e-45	0.66	Skin - Sun Exposed (Lower leg)
								ENSG00000272950.1	RP11-307C18.1	5.8e-42	0.62	Whole Blood
								ENSG00000272950.1	RP11-307C18.1	5.3e-41	0.89	Artery - Aorta
								ENSG00000006453.13	BAIAP2L1	3.4e-39	-0.83	Testis
								ENSG00000272950.1	RP11-307C18.1	2.4e-38	0.69	Skin - Not Sun Exposed (Suprapubic)
								ENSG00000272950.1	RP11-307C18.1	3.8e-37	0.55	Lung
								ENSG00000272950.1	RP11-307C18.1	4.9e-35	0.77	Adipose - Visceral (Omentum)
								ENSG00000272950.1	RP11-307C18.1	5.2e-35	0.76	Nerve - Tibial
								ENSG00000272950.1	RP11-307C18.1	5.4e-33	0.76	Breast - Mammary Tissue
								ENSG00000272950.1	RP11-307C18.1	4.2e-32	0.62	Thyroid
								ENSG00000164713.9	BRI3	4.9e-30	-0.88	Liver
								ENSG00000272950.1	RP11-307C18.1	4.3e-28	0.67	Esophagus - Muscularis
								ENSG00000272950.1	RP11-307C18.1	8.0e-24	0.69	Esophagus - Gastroesophageal Junction
								ENSG00000272950.1	RP11-307C18.1	9.6e-23	0.91	Artery - Coronary
								ENSG00000006453.13	BAIAP2L1	2.1e-21	-0.30	Skin - Sun Exposed (Lower leg)
								ENSG00000272950.1	RP11-307C18.1	9.0e-21	0.48	Cells - Cultured fibroblasts
								ENSG00000272950.1	RP11-307C18.1	1.5e-20	0.65	Heart - Atrial Appendage
								ENSG00000272950.1	RP11-307C18.1	4.7e-19	0.56	Colon - Transverse
								ENSG00000272950.1	RP11-307C18.1	1.1e-16	0.62	Colon - Sigmoid
								ENSG00000205356.9	TECPR1	2.0e-16	-0.30	Skin - Sun Exposed (Lower leg)
								ENSG00000272950.1	RP11-307C18.1	6.4e-16	0.51	Pancreas
								ENSG00000272950.1	RP11-307C18.1	6.8e-15	0.81	Brain - Cerebellum
								ENSG00000272950.1	RP11-307C18.1	3.9e-14	0.86	Brain - Frontal Cortex (BA9)
								ENSG00000272950.1	RP11-307C18.1	4.5e-14	0.75	Spleen
								ENSG00000272950.1	RP11-307C18.1	2.1e-13	0.58	Stomach
								ENSG00000006453.13	BAIAP2L1	3.5e-13	-0.30	Skin - Not Sun Exposed (Suprapubic)
								ENSG00000272950.1	RP11-307C18.1	3.7e-13	0.67	Adrenal Gland
								ENSG00000272950.1	RP11-307C18.1	7.5e-13	0.48	Esophagus - Mucosa
								ENSG00000272950.1	RP11-307C18.1	2.0e-12	0.63	Pituitary
								ENSG00000272950.1	RP11-307C18.1	2.2e-12	0.83	Brain - Cerebellar Hemisphere
								ENSG00000272950.1	RP11-307C18.1	4.6e-12	0.80	Brain - Hypothalamus
								ENSG00000272950.1	RP11-307C18.1	8.3e-12	0.76	Brain - Cortex
								ENSG00000272950.1	RP11-307C18.1	1.3e-11	0.76	Brain - Caudate (basal ganglia)
								ENSG00000272950.1	RP11-307C18.1	1.5e-11	0.61	Prostate
								ENSG00000272950.1	RP11-307C18.1	1.5e-11	0.74	Brain - Nucleus accumbens (basal ganglia)
								ENSG00000006453.13	BAIAP2L1	2.2e-11	-0.26	Thyroid
								ENSG00000272950.1	RP11-307C18.1	2.2e-11	0.76	Uterus
								ENSG00000272950.1	RP11-307C18.1	2.5e-11	0.75	Brain - Putamen (basal ganglia)
								ENSG00000164713.9	BRI3	4.5e-11	0.17	Adipose - Subcutaneous
								ENSG00000006453.13	BAIAP2L1	1.2e-10	0.39	Cells - Cultured fibroblasts
								ENSG00000272950.1	RP11-307C18.1	4.1e-10	0.78	Brain - Anterior cingulate cortex (BA24)
								ENSG00000272950.1	RP11-307C18.1	1.0e-9	0.45	Heart - Left Ventricle
								ENSG00000205356.9	TECPR1	2.1e-9	-0.23	Skin - Not Sun Exposed (Suprapubic)
								ENSG00000164713.9	BRI3	2.6e-9	0.18	Artery - Tibial
								ENSG00000164713.9	BRI3	3.8e-9	-0.23	Pancreas
								ENSG00000272950.1	RP11-307C18.1	3.9e-9	0.65	Small Intestine - Terminal Ileum
								ENSG00000272950.1	RP11-307C18.1	5.3e-9	0.74	Brain - Spinal cord (cervical c-1)
								ENSG00000272950.1	RP11-307C18.1	8.2e-9	0.60	Brain - Hippocampus
								ENSG00000272950.1	RP11-307C18.1	1.2e-8	0.56	Liver
								ENSG00000272950.1	RP11-307C18.1	1.5e-8	0.58	Vagina
								ENSG00000164713.9	BRI3	5.4e-8	0.17	Cells - Cultured fibroblasts
								ENSG00000272950.1	RP11-307C18.1	2.1e-7	0.59	Minor Salivary Gland
								ENSG00000205356.9	TECPR1	4.8e-7	-0.12	Whole Blood
								ENSG00000272950.1	RP11-307C18.1	4.9e-7	0.58	Ovary
								ENSG00000272950.1	RP11-307C18.1	5.4e-7	0.72	Brain - Amygdala
								ENSG00000164713.9	BRI3	0.0000012	0.15	Adipose - Visceral (Omentum)
								ENSG00000164713.9	BRI3	0.0000019	0.11	Muscle - Skeletal
								ENSG00000205356.9	TECPR1	0.0000020	-0.16	Thyroid
								ENSG00000272950.1	RP11-307C18.1	0.0000027	0.65	Kidney - Cortex
								ENSG00000164713.9	BRI3	0.0000099	0.19	Artery - Aorta
								ENSG00000272950.1	RP11-307C18.1	0.000014	0.69	Brain - Substantia nigra
								ENSG00000205356.9	TECPR1	0.000021	-0.17	Esophagus - Mucosa
								ENSG00000164715.5	LMTK2	0.000039	-0.16	Thyroid
								ENSG00000164713.9	BRI3	0.000070	0.22	Testis
								ENSG00000205356.9	TECPR1	0.000074	-0.14	Esophagus - Muscularis
								ENSG00000164715.5	LMTK2	0.000083	-0.096	Esophagus - Mucosa
								ENSG00000006453.13	BAIAP2L1	0.000086	0.17	Muscle - Skeletal
								ENSG00000243554.1	AC004967.7	0.00012	0.16	Artery - Tibial
								ENSG00000205356.9	TECPR1	0.00017	-0.12	Artery - Tibial
7	rs3779195	98364050	rs11290747	98300261	-63789	0.95	-0.97	ENSG00000272950.1	RP11-307C18.1	1.3e-58	0.83	Artery - Tibial
								ENSG00000272950.1	RP11-307C18.1	1.4e-57	0.63	Muscle - Skeletal
								ENSG00000272950.1	RP11-307C18.1	1.3e-56	0.85	Adipose - Subcutaneous
								ENSG00000272950.1	RP11-307C18.1	5.5e-47	0.66	Skin - Sun Exposed (Lower leg)
								ENSG00000272950.1	RP11-307C18.1	9.1e-44	0.91	Artery - Aorta
								ENSG00000272950.1	RP11-307C18.1	1.8e-43	0.63	Whole Blood
								ENSG00000006453.13	BAIAP2L1	1.6e-42	-0.85	Testis
								ENSG00000272950.1	RP11-307C18.1	1.3e-39	0.57	Lung
								ENSG00000272950.1	RP11-307C18.1	8.4e-38	0.68	Skin - Not Sun Exposed (Suprapubic)
								ENSG00000272950.1	RP11-307C18.1	1.4e-36	0.78	Adipose - Visceral (Omentum)
								ENSG00000272950.1	RP11-307C18.1	1.8e-36	0.77	Nerve - Tibial
								ENSG00000272950.1	RP11-307C18.1	4.9e-34	0.63	Thyroid
								ENSG00000272950.1	RP11-307C18.1	1.5e-31	0.74	Breast - Mammary Tissue
								ENSG00000272950.1	RP11-307C18.1	2.9e-30	0.69	Esophagus - Muscularis
								ENSG00000164713.9	BRI3	2.6e-29	-0.87	Liver
								ENSG00000272950.1	RP11-307C18.1	9.1e-25	0.69	Esophagus - Gastroesophageal Junction
								ENSG00000272950.1	RP11-307C18.1	1.1e-23	0.91	Artery - Coronary
								ENSG00000272950.1	RP11-307C18.1	2.3e-23	0.50	Cells - Cultured fibroblasts
								ENSG00000272950.1	RP11-307C18.1	2.2e-22	0.67	Heart - Atrial Appendage
								ENSG00000006453.13	BAIAP2L1	2.2e-22	-0.31	Skin - Sun Exposed (Lower leg)
								ENSG00000272950.1	RP11-307C18.1	5.7e-18	0.54	Colon - Transverse
								ENSG00000272950.1	RP11-307C18.1	1.8e-17	0.63	Colon - Sigmoid
								ENSG00000272950.1	RP11-307C18.1	2.2e-16	0.52	Pancreas
								ENSG00000272950.1	RP11-307C18.1	4.0e-16	0.77	Spleen
								ENSG00000205356.9	TECPR1	6.7e-16	-0.29	Skin - Sun Exposed (Lower leg)
								ENSG00000272950.1	RP11-307C18.1	8.8e-16	0.84	Brain - Cerebellum
								ENSG00000272950.1	RP11-307C18.1	2.4e-15	0.91	Brain - Frontal Cortex (BA9)
								ENSG00000272950.1	RP11-307C18.1	6.7e-15	0.92	Brain - Cerebellar Hemisphere
								ENSG00000272950.1	RP11-307C18.1	2.7e-14	0.67	Pituitary
								ENSG00000272950.1	RP11-307C18.1	4.9e-14	0.59	Stomach
								ENSG00000272950.1	RP11-307C18.1	4.9e-14	0.50	Esophagus - Mucosa
								ENSG00000006453.13	BAIAP2L1	5.5e-14	-0.31	Skin - Not Sun Exposed (Suprapubic)
								ENSG00000272950.1	RP11-307C18.1	7.5e-14	0.83	Brain - Cortex
								ENSG00000272950.1	RP11-307C18.1	3.4e-13	0.68	Adrenal Gland
								ENSG00000272950.1	RP11-307C18.1	5.7e-13	0.64	Prostate
								ENSG00000272950.1	RP11-307C18.1	1.1e-12	0.82	Brain - Hypothalamus
								ENSG00000272950.1	RP11-307C18.1	1.1e-11	0.76	Brain - Putamen (basal ganglia)
								ENSG00000272950.1	RP11-307C18.1	1.1e-11	0.74	Brain - Nucleus accumbens (basal ganglia)
								ENSG00000006453.13	BAIAP2L1	1.3e-11	-0.26	Thyroid
								ENSG00000205356.9	TECPR1	1.9e-11	-0.25	Skin - Not Sun Exposed (Suprapubic)
								ENSG00000272950.1	RP11-307C18.1	2.2e-11	0.76	Uterus
								ENSG00000006453.13	BAIAP2L1	2.2e-11	0.40	Cells - Cultured fibroblasts
								ENSG00000272950.1	RP11-307C18.1	3.8e-11	0.75	Brain - Caudate (basal ganglia)
								ENSG00000272950.1	RP11-307C18.1	1.0e-10	0.69	Small Intestine - Terminal Ileum
								ENSG00000164713.9	BRI3	1.0e-10	0.17	Adipose - Subcutaneous
								ENSG00000272950.1	RP11-307C18.1	1.7e-10	0.46	Heart - Left Ventricle
								ENSG00000272950.1	RP11-307C18.1	2.0e-10	0.79	Brain - Anterior cingulate cortex (BA24)
								ENSG00000164713.9	BRI3	3.0e-10	-0.25	Pancreas
								ENSG00000164713.9	BRI3	1.9e-9	0.19	Cells - Cultured fibroblasts
								ENSG00000272950.1	RP11-307C18.1	3.0e-9	0.74	Brain - Spinal cord (cervical c-1)
								ENSG00000164713.9	BRI3	5.3e-9	0.18	Artery - Tibial
								ENSG00000272950.1	RP11-307C18.1	1.5e-8	0.58	Vagina
								ENSG00000272950.1	RP11-307C18.1	2.3e-8	0.58	Brain - Hippocampus
								ENSG00000272950.1	RP11-307C18.1	2.6e-8	0.55	Liver
								ENSG00000272950.1	RP11-307C18.1	2.6e-8	0.61	Minor Salivary Gland
								ENSG00000272950.1	RP11-307C18.1	4.1e-8	0.80	Brain - Amygdala
								ENSG00000164713.9	BRI3	3.1e-7	0.16	Adipose - Visceral (Omentum)
								ENSG00000272950.1	RP11-307C18.1	4.5e-7	0.58	Ovary
								ENSG00000164713.9	BRI3	7.0e-7	0.11	Muscle - Skeletal
								ENSG00000205356.9	TECPR1	8.8e-7	-0.12	Whole Blood
								ENSG00000272950.1	RP11-307C18.1	0.0000010	0.67	Kidney - Cortex
								ENSG00000272950.1	RP11-307C18.1	0.0000016	0.77	Brain - Substantia nigra
								ENSG00000205356.9	TECPR1	0.0000048	-0.16	Thyroid
								ENSG00000205356.9	TECPR1	0.0000073	-0.18	Esophagus - Mucosa
								ENSG00000164713.9	BRI3	0.000018	0.19	Artery - Aorta
								ENSG00000006453.13	BAIAP2L1	0.000021	0.18	Muscle - Skeletal
								ENSG00000205356.9	TECPR1	0.000060	-0.13	Artery - Tibial
								ENSG00000164713.9	BRI3	0.000084	0.21	Testis
								ENSG00000164715.5	LMTK2	0.000094	-0.15	Thyroid
								ENSG00000205356.9	TECPR1	0.00010	-0.16	Testis
								ENSG00000205356.9	TECPR1	0.00013	-0.14	Esophagus - Muscularis
								ENSG00000006453.13	BAIAP2L1	0.00020	0.19	Nerve - Tibial
7	rs3779195	98364050	rs1635609	98320502	-43548	0.96	-0.98	ENSG00000272950.1	RP11-307C18.1	1.7e-57	0.82	Artery - Tibial
								ENSG00000272950.1	RP11-307C18.1	4.1e-56	0.62	Muscle - Skeletal
								ENSG00000272950.1	RP11-307C18.1	3.5e-55	0.84	Adipose - Subcutaneous
								ENSG00000272950.1	RP11-307C18.1	2.6e-46	0.66	Skin - Sun Exposed (Lower leg)
								ENSG00000272950.1	RP11-307C18.1	8.5e-43	0.62	Whole Blood
								ENSG00000272950.1	RP11-307C18.1	1.1e-42	0.90	Artery - Aorta
								ENSG00000006453.13	BAIAP2L1	4.5e-42	-0.85	Testis
								ENSG00000272950.1	RP11-307C18.1	2.5e-40	0.57	Lung
								ENSG00000272950.1	RP11-307C18.1	8.0e-37	0.67	Skin - Not Sun Exposed (Suprapubic)
								ENSG00000272950.1	RP11-307C18.1	1.1e-36	0.77	Nerve - Tibial
								ENSG00000272950.1	RP11-307C18.1	1.5e-36	0.78	Adipose - Visceral (Omentum)
								ENSG00000272950.1	RP11-307C18.1	4.1e-33	0.63	Thyroid
								ENSG00000272950.1	RP11-307C18.1	7.6e-31	0.74	Breast - Mammary Tissue
								ENSG00000272950.1	RP11-307C18.1	7.2e-30	0.69	Esophagus - Muscularis
								ENSG00000164713.9	BRI3	4.9e-28	-0.85	Liver
								ENSG00000272950.1	RP11-307C18.1	2.0e-24	0.69	Esophagus - Gastroesophageal Junction
								ENSG00000272950.1	RP11-307C18.1	1.1e-23	0.90	Artery - Coronary
								ENSG00000272950.1	RP11-307C18.1	1.1e-22	0.49	Cells - Cultured fibroblasts
								ENSG00000006453.13	BAIAP2L1	4.4e-22	-0.31	Skin - Sun Exposed (Lower leg)
								ENSG00000272950.1	RP11-307C18.1	5.7e-22	0.67	Heart - Atrial Appendage
								ENSG00000272950.1	RP11-307C18.1	3.9e-18	0.55	Colon - Transverse
								ENSG00000272950.1	RP11-307C18.1	1.0e-17	0.63	Colon - Sigmoid
								ENSG00000272950.1	RP11-307C18.1	1.3e-16	0.86	Brain - Cerebellum
								ENSG00000272950.1	RP11-307C18.1	2.7e-16	0.52	Pancreas
								ENSG00000205356.9	TECPR1	4.0e-16	-0.29	Skin - Sun Exposed (Lower leg)
								ENSG00000272950.1	RP11-307C18.1	8.5e-16	0.76	Spleen
								ENSG00000272950.1	RP11-307C18.1	1.1e-15	0.92	Brain - Frontal Cortex (BA9)
								ENSG00000272950.1	RP11-307C18.1	1.3e-15	0.94	Brain - Cerebellar Hemisphere
								ENSG00000272950.1	RP11-307C18.1	2.7e-14	0.67	Pituitary
								ENSG00000272950.1	RP11-307C18.1	4.6e-14	0.59	Stomach
								ENSG00000272950.1	RP11-307C18.1	7.5e-14	0.50	Esophagus - Mucosa
								ENSG00000006453.13	BAIAP2L1	8.8e-14	-0.31	Skin - Not Sun Exposed (Suprapubic)
								ENSG00000272950.1	RP11-307C18.1	9.9e-14	0.83	Brain - Cortex
								ENSG00000272950.1	RP11-307C18.1	1.1e-12	0.81	Brain - Hypothalamus
								ENSG00000272950.1	RP11-307C18.1	1.9e-12	0.79	Brain - Putamen (basal ganglia)
								ENSG00000272950.1	RP11-307C18.1	2.0e-12	0.66	Adrenal Gland
								ENSG00000272950.1	RP11-307C18.1	2.2e-12	0.62	Prostate
								ENSG00000272950.1	RP11-307C18.1	6.6e-12	0.75	Brain - Nucleus accumbens (basal ganglia)
								ENSG00000272950.1	RP11-307C18.1	1.3e-11	0.76	Brain - Caudate (basal ganglia)
								ENSG00000006453.13	BAIAP2L1	1.3e-11	-0.26	Thyroid
								ENSG00000006453.13	BAIAP2L1	2.1e-11	0.40	Cells - Cultured fibroblasts
								ENSG00000272950.1	RP11-307C18.1	2.2e-11	0.76	Uterus
								ENSG00000205356.9	TECPR1	4.5e-11	-0.25	Skin - Not Sun Exposed (Suprapubic)
								ENSG00000164713.9	BRI3	6.2e-11	0.17	Adipose - Subcutaneous
								ENSG00000272950.1	RP11-307C18.1	2.0e-10	0.79	Brain - Anterior cingulate cortex (BA24)
								ENSG00000272950.1	RP11-307C18.1	3.5e-10	0.45	Heart - Left Ventricle
								ENSG00000272950.1	RP11-307C18.1	5.3e-10	0.67	Small Intestine - Terminal Ileum
								ENSG00000164713.9	BRI3	1.1e-9	0.19	Cells - Cultured fibroblasts
								ENSG00000164713.9	BRI3	3.0e-9	-0.23	Pancreas
								ENSG00000272950.1	RP11-307C18.1	3.0e-9	0.74	Brain - Spinal cord (cervical c-1)
								ENSG00000164713.9	BRI3	3.4e-9	0.18	Artery - Tibial
								ENSG00000272950.1	RP11-307C18.1	7.6e-9	0.83	Brain - Amygdala
								ENSG00000272950.1	RP11-307C18.1	1.4e-8	0.59	Vagina
								ENSG00000272950.1	RP11-307C18.1	3.1e-8	0.58	Brain - Hippocampus
								ENSG00000272950.1	RP11-307C18.1	5.1e-8	0.54	Liver
								ENSG00000272950.1	RP11-307C18.1	1.1e-7	0.59	Minor Salivary Gland
								ENSG00000272950.1	RP11-307C18.1	1.5e-7	0.61	Ovary
								ENSG00000164713.9	BRI3	4.5e-7	0.16	Adipose - Visceral (Omentum)
								ENSG00000164713.9	BRI3	0.0000013	0.11	Muscle - Skeletal
								ENSG00000272950.1	RP11-307C18.1	0.0000015	0.66	Kidney - Cortex
								ENSG00000272950.1	RP11-307C18.1	0.0000016	0.77	Brain - Substantia nigra
								ENSG00000205356.9	TECPR1	0.0000025	-0.11	Whole Blood
								ENSG00000205356.9	TECPR1	0.0000051	-0.18	Esophagus - Mucosa
								ENSG00000205356.9	TECPR1	0.0000072	-0.15	Thyroid
								ENSG00000006453.13	BAIAP2L1	0.000011	0.19	Muscle - Skeletal
								ENSG00000164713.9	BRI3	0.000027	0.18	Artery - Aorta
								ENSG00000205356.9	TECPR1	0.000038	-0.13	Artery - Tibial
								ENSG00000164715.5	LMTK2	0.000070	-0.16	Thyroid
								ENSG00000205356.9	TECPR1	0.00010	-0.16	Testis
								ENSG00000006453.13	BAIAP2L1	0.00011	0.12	Artery - Tibial
								ENSG00000205356.9	TECPR1	0.00012	-0.14	Esophagus - Muscularis
7	rs3779195	98364050	rs1688607	98322009	-42041	0.92	-0.98	ENSG00000272950.1	RP11-307C18.1	2.3e-56	0.62	Muscle - Skeletal
								ENSG00000272950.1	RP11-307C18.1	6.8e-56	0.81	Artery - Tibial
								ENSG00000272950.1	RP11-307C18.1	3.5e-55	0.84	Adipose - Subcutaneous
								ENSG00000272950.1	RP11-307C18.1	2.6e-46	0.66	Skin - Sun Exposed (Lower leg)
								ENSG00000006453.13	BAIAP2L1	1.2e-41	-0.85	Testis
								ENSG00000272950.1	RP11-307C18.1	1.8e-41	0.89	Artery - Aorta
								ENSG00000272950.1	RP11-307C18.1	1.1e-40	0.61	Whole Blood
								ENSG00000272950.1	RP11-307C18.1	6.3e-40	0.57	Lung
								ENSG00000272950.1	RP11-307C18.1	1.1e-36	0.77	Nerve - Tibial
								ENSG00000272950.1	RP11-307C18.1	6.8e-36	0.66	Skin - Not Sun Exposed (Suprapubic)
								ENSG00000272950.1	RP11-307C18.1	1.7e-35	0.77	Adipose - Visceral (Omentum)
								ENSG00000272950.1	RP11-307C18.1	4.1e-33	0.63	Thyroid
								ENSG00000272950.1	RP11-307C18.1	7.2e-30	0.69	Esophagus - Muscularis
								ENSG00000272950.1	RP11-307C18.1	1.3e-29	0.72	Breast - Mammary Tissue
								ENSG00000164713.9	BRI3	4.9e-28	-0.85	Liver
								ENSG00000272950.1	RP11-307C18.1	2.0e-24	0.69	Esophagus - Gastroesophageal Junction
								ENSG00000272950.1	RP11-307C18.1	1.1e-23	0.90	Artery - Coronary
								ENSG00000272950.1	RP11-307C18.1	4.8e-23	0.50	Cells - Cultured fibroblasts
								ENSG00000006453.13	BAIAP2L1	4.4e-22	-0.31	Skin - Sun Exposed (Lower leg)
								ENSG00000272950.1	RP11-307C18.1	5.7e-22	0.67	Heart - Atrial Appendage
								ENSG00000272950.1	RP11-307C18.1	3.9e-18	0.55	Colon - Transverse
								ENSG00000272950.1	RP11-307C18.1	1.0e-17	0.63	Colon - Sigmoid
								ENSG00000272950.1	RP11-307C18.1	2.3e-16	0.85	Brain - Cerebellum
								ENSG00000272950.1	RP11-307C18.1	2.7e-16	0.52	Pancreas
								ENSG00000205356.9	TECPR1	4.0e-16	-0.29	Skin - Sun Exposed (Lower leg)
								ENSG00000272950.1	RP11-307C18.1	8.5e-16	0.76	Spleen
								ENSG00000272950.1	RP11-307C18.1	9.1e-16	0.91	Brain - Frontal Cortex (BA9)
								ENSG00000272950.1	RP11-307C18.1	1.4e-14	0.91	Brain - Cerebellar Hemisphere
								ENSG00000272950.1	RP11-307C18.1	4.3e-14	0.84	Brain - Cortex
								ENSG00000272950.1	RP11-307C18.1	4.6e-14	0.59	Stomach
								ENSG00000272950.1	RP11-307C18.1	6.5e-14	0.66	Pituitary
								ENSG00000006453.13	BAIAP2L1	8.3e-14	-0.30	Skin - Not Sun Exposed (Suprapubic)
								ENSG00000272950.1	RP11-307C18.1	1.4e-13	0.50	Esophagus - Mucosa
								ENSG00000272950.1	RP11-307C18.1	1.5e-12	0.81	Brain - Hypothalamus
								ENSG00000272950.1	RP11-307C18.1	1.9e-12	0.79	Brain - Putamen (basal ganglia)
								ENSG00000272950.1	RP11-307C18.1	2.0e-12	0.66	Adrenal Gland
								ENSG00000272950.1	RP11-307C18.1	4.5e-12	0.76	Brain - Nucleus accumbens (basal ganglia)
								ENSG00000272950.1	RP11-307C18.1	4.5e-12	0.61	Prostate
								ENSG00000006453.13	BAIAP2L1	1.3e-11	0.40	Cells - Cultured fibroblasts
								ENSG00000272950.1	RP11-307C18.1	1.3e-11	0.76	Brain - Caudate (basal ganglia)
								ENSG00000006453.13	BAIAP2L1	1.3e-11	-0.26	Thyroid
								ENSG00000272950.1	RP11-307C18.1	2.2e-11	0.76	Uterus
								ENSG00000205356.9	TECPR1	2.5e-11	-0.25	Skin - Not Sun Exposed (Suprapubic)
								ENSG00000164713.9	BRI3	6.2e-11	0.17	Adipose - Subcutaneous
								ENSG00000272950.1	RP11-307C18.1	3.5e-10	0.45	Heart - Left Ventricle
								ENSG00000272950.1	RP11-307C18.1	4.4e-10	0.78	Brain - Spinal cord (cervical c-1)
								ENSG00000272950.1	RP11-307C18.1	5.3e-10	0.67	Small Intestine - Terminal Ileum
								ENSG00000272950.1	RP11-307C18.1	6.1e-10	0.77	Brain - Anterior cingulate cortex (BA24)
								ENSG00000164713.9	BRI3	1.0e-9	0.19	Cells - Cultured fibroblasts
								ENSG00000164713.9	BRI3	3.0e-9	-0.23	Pancreas
								ENSG00000164713.9	BRI3	8.3e-9	0.18	Artery - Tibial
								ENSG00000272950.1	RP11-307C18.1	1.4e-8	0.59	Vagina
								ENSG00000272950.1	RP11-307C18.1	5.1e-8	0.54	Liver
								ENSG00000272950.1	RP11-307C18.1	5.3e-8	0.78	Brain - Amygdala
								ENSG00000272950.1	RP11-307C18.1	6.1e-8	0.57	Brain - Hippocampus
								ENSG00000272950.1	RP11-307C18.1	1.1e-7	0.59	Minor Salivary Gland
								ENSG00000272950.1	RP11-307C18.1	1.5e-7	0.61	Ovary
								ENSG00000164713.9	BRI3	3.3e-7	0.16	Adipose - Visceral (Omentum)
								ENSG00000272950.1	RP11-307C18.1	0.0000015	0.66	Kidney - Cortex
								ENSG00000272950.1	RP11-307C18.1	0.0000016	0.77	Brain - Substantia nigra
								ENSG00000164713.9	BRI3	0.0000016	0.11	Muscle - Skeletal
								ENSG00000205356.9	TECPR1	0.0000033	-0.11	Whole Blood
								ENSG00000205356.9	TECPR1	0.0000055	-0.18	Esophagus - Mucosa
								ENSG00000205356.9	TECPR1	0.0000072	-0.15	Thyroid
								ENSG00000006453.13	BAIAP2L1	0.000012	0.19	Muscle - Skeletal
								ENSG00000164713.9	BRI3	0.000033	0.18	Artery - Aorta
								ENSG00000205356.9	TECPR1	0.000042	-0.13	Artery - Tibial
								ENSG00000205356.9	TECPR1	0.000070	-0.16	Testis
								ENSG00000164715.5	LMTK2	0.000070	-0.16	Thyroid
								ENSG00000006453.13	BAIAP2L1	0.00012	0.12	Artery - Tibial
								ENSG00000205356.9	TECPR1	0.00012	-0.14	Esophagus - Muscularis
7	rs3779195	98364050	rs1688606	98345539	-18511	0.98	-0.99	ENSG00000272950.1	RP11-307C18.1	1.6e-57	0.86	Adipose - Subcutaneous
								ENSG00000272950.1	RP11-307C18.1	1.3e-55	0.82	Artery - Tibial
								ENSG00000272950.1	RP11-307C18.1	9.7e-55	0.62	Muscle - Skeletal
								ENSG00000272950.1	RP11-307C18.1	2.1e-45	0.66	Skin - Sun Exposed (Lower leg)
								ENSG00000006453.13	BAIAP2L1	2.6e-43	-0.87	Testis
								ENSG00000272950.1	RP11-307C18.1	4.7e-43	0.93	Artery - Aorta
								ENSG00000272950.1	RP11-307C18.1	3.5e-40	0.61	Whole Blood
								ENSG00000272950.1	RP11-307C18.1	1.8e-39	0.57	Lung
								ENSG00000272950.1	RP11-307C18.1	6.7e-39	0.79	Nerve - Tibial
								ENSG00000272950.1	RP11-307C18.1	1.2e-36	0.79	Adipose - Visceral (Omentum)
								ENSG00000272950.1	RP11-307C18.1	8.7e-36	0.66	Skin - Not Sun Exposed (Suprapubic)
								ENSG00000272950.1	RP11-307C18.1	1.4e-34	0.65	Thyroid
								ENSG00000272950.1	RP11-307C18.1	3.5e-30	0.69	Esophagus - Muscularis
								ENSG00000272950.1	RP11-307C18.1	3.8e-29	0.72	Breast - Mammary Tissue
								ENSG00000164713.9	BRI3	7.0e-26	-0.83	Liver
								ENSG00000272950.1	RP11-307C18.1	3.9e-25	0.70	Esophagus - Gastroesophageal Junction
								ENSG00000272950.1	RP11-307C18.1	1.5e-24	0.69	Heart - Atrial Appendage
								ENSG00000272950.1	RP11-307C18.1	3.1e-23	0.89	Artery - Coronary
								ENSG00000272950.1	RP11-307C18.1	6.9e-21	0.47	Cells - Cultured fibroblasts
								ENSG00000006453.13	BAIAP2L1	5.0e-20	-0.29	Skin - Sun Exposed (Lower leg)
								ENSG00000272950.1	RP11-307C18.1	2.6e-18	0.55	Colon - Transverse
								ENSG00000272950.1	RP11-307C18.1	4.4e-17	0.64	Colon - Sigmoid
								ENSG00000205356.9	TECPR1	5.2e-16	-0.29	Skin - Sun Exposed (Lower leg)
								ENSG00000272950.1	RP11-307C18.1	1.0e-15	0.84	Brain - Cerebellum
								ENSG00000272950.1	RP11-307C18.1	1.2e-15	0.75	Spleen
								ENSG00000272950.1	RP11-307C18.1	1.5e-15	0.91	Brain - Frontal Cortex (BA9)
								ENSG00000272950.1	RP11-307C18.1	6.5e-15	0.91	Brain - Cerebellar Hemisphere
								ENSG00000272950.1	RP11-307C18.1	3.4e-14	0.48	Pancreas
								ENSG00000272950.1	RP11-307C18.1	3.9e-14	0.59	Stomach
								ENSG00000272950.1	RP11-307C18.1	4.0e-14	0.67	Pituitary
								ENSG00000272950.1	RP11-307C18.1	2.0e-13	0.82	Brain - Cortex
								ENSG00000272950.1	RP11-307C18.1	4.3e-13	0.49	Esophagus - Mucosa
								ENSG00000272950.1	RP11-307C18.1	2.4e-12	0.62	Prostate
								ENSG00000272950.1	RP11-307C18.1	2.7e-12	0.75	Brain - Nucleus accumbens (basal ganglia)
								ENSG00000272950.1	RP11-307C18.1	4.4e-12	0.78	Brain - Hypothalamus
								ENSG00000006453.13	BAIAP2L1	5.8e-12	-0.27	Thyroid
								ENSG00000272950.1	RP11-307C18.1	5.9e-12	0.76	Brain - Putamen (basal ganglia)
								ENSG00000272950.1	RP11-307C18.1	6.2e-12	0.63	Adrenal Gland
								ENSG00000272950.1	RP11-307C18.1	1.3e-11	0.80	Uterus
								ENSG00000272950.1	RP11-307C18.1	1.6e-11	0.75	Brain - Caudate (basal ganglia)
								ENSG00000006453.13	BAIAP2L1	2.0e-11	-0.28	Skin - Not Sun Exposed (Suprapubic)
								ENSG00000006453.13	BAIAP2L1	5.2e-11	0.39	Cells - Cultured fibroblasts
								ENSG00000164713.9	BRI3	8.3e-11	0.17	Adipose - Subcutaneous
								ENSG00000205356.9	TECPR1	1.7e-10	-0.24	Skin - Not Sun Exposed (Suprapubic)
								ENSG00000272950.1	RP11-307C18.1	4.0e-10	0.68	Small Intestine - Terminal Ileum
								ENSG00000272950.1	RP11-307C18.1	5.1e-10	0.45	Heart - Left Ventricle
								ENSG00000164713.9	BRI3	7.6e-10	0.19	Cells - Cultured fibroblasts
								ENSG00000272950.1	RP11-307C18.1	1.2e-9	0.75	Brain - Anterior cingulate cortex (BA24)
								ENSG00000164713.9	BRI3	2.1e-9	-0.23	Pancreas
								ENSG00000272950.1	RP11-307C18.1	1.6e-8	0.58	Vagina
								ENSG00000272950.1	RP11-307C18.1	1.7e-8	0.69	Brain - Spinal cord (cervical c-1)
								ENSG00000272950.1	RP11-307C18.1	2.0e-8	0.59	Brain - Hippocampus
								ENSG00000164713.9	BRI3	4.8e-8	0.17	Artery - Tibial
								ENSG00000272950.1	RP11-307C18.1	5.0e-8	0.64	Ovary
								ENSG00000272950.1	RP11-307C18.1	8.5e-8	0.75	Brain - Amygdala
								ENSG00000272950.1	RP11-307C18.1	1.3e-7	0.60	Minor Salivary Gland
								ENSG00000272950.1	RP11-307C18.1	1.7e-7	0.52	Liver
								ENSG00000205356.9	TECPR1	0.0000010	-0.11	Whole Blood
								ENSG00000272950.1	RP11-307C18.1	0.0000020	0.74	Brain - Substantia nigra
								ENSG00000164713.9	BRI3	0.0000023	0.11	Muscle - Skeletal
								ENSG00000164713.9	BRI3	0.0000028	0.15	Adipose - Visceral (Omentum)
								ENSG00000272950.1	RP11-307C18.1	0.0000030	0.62	Kidney - Cortex
								ENSG00000205356.9	TECPR1	0.0000033	-0.16	Thyroid
								ENSG00000006453.13	BAIAP2L1	0.0000038	0.20	Muscle - Skeletal
								ENSG00000205356.9	TECPR1	0.0000079	-0.18	Esophagus - Mucosa
								ENSG00000164713.9	BRI3	0.000020	0.19	Artery - Aorta
								ENSG00000205356.9	TECPR1	0.000023	-0.14	Artery - Tibial
								ENSG00000205356.9	TECPR1	0.000030	-0.15	Esophagus - Muscularis
								ENSG00000006453.13	BAIAP2L1	0.000080	0.12	Artery - Tibial
								ENSG00000205356.9	TECPR1	0.000093	-0.16	Testis
								ENSG00000164715.5	LMTK2	0.00021	-0.15	Thyroid
7	rs3779195	98364050	rs112758337	98347956	-16094	0.98	0.99	ENSG00000272950.1	RP11-307C18.1	3.1e-57	-0.88	Artery - Tibial
								ENSG00000272950.1	RP11-307C18.1	3.9e-54	-0.88	Adipose - Subcutaneous
								ENSG00000272950.1	RP11-307C18.1	2.5e-52	-0.64	Muscle - Skeletal
								ENSG00000272950.1	RP11-307C18.1	1.6e-43	-0.68	Skin - Sun Exposed (Lower leg)
								ENSG00000272950.1	RP11-307C18.1	2.6e-39	-0.59	Lung
								ENSG00000272950.1	RP11-307C18.1	1.7e-38	-0.90	Artery - Aorta
								ENSG00000272950.1	RP11-307C18.1	7.2e-38	-0.62	Whole Blood
								ENSG00000272950.1	RP11-307C18.1	7.6e-36	-0.69	Thyroid
								ENSG00000272950.1	RP11-307C18.1	3.2e-35	-0.81	Nerve - Tibial
								ENSG00000006453.13	BAIAP2L1	2.8e-34	0.84	Testis
								ENSG00000272950.1	RP11-307C18.1	2.9e-33	-0.79	Adipose - Visceral (Omentum)
								ENSG00000272950.1	RP11-307C18.1	3.6e-31	-0.65	Skin - Not Sun Exposed (Suprapubic)
								ENSG00000272950.1	RP11-307C18.1	5.9e-29	-0.75	Breast - Mammary Tissue
								ENSG00000272950.1	RP11-307C18.1	4.8e-28	-0.70	Esophagus - Muscularis
								ENSG00000164713.9	BRI3	7.6e-27	0.87	Liver
								ENSG00000272950.1	RP11-307C18.1	1.1e-22	-0.70	Esophagus - Gastroesophageal Junction
								ENSG00000272950.1	RP11-307C18.1	8.7e-22	-0.88	Artery - Coronary
								ENSG00000006453.13	BAIAP2L1	9.8e-22	0.32	Skin - Sun Exposed (Lower leg)
								ENSG00000272950.1	RP11-307C18.1	1.9e-21	-0.67	Heart - Atrial Appendage
								ENSG00000272950.1	RP11-307C18.1	2.2e-20	-0.49	Cells - Cultured fibroblasts
								ENSG00000205356.9	TECPR1	9.7e-19	0.33	Skin - Sun Exposed (Lower leg)
								ENSG00000272950.1	RP11-307C18.1	7.0e-17	-0.57	Colon - Transverse
								ENSG00000272950.1	RP11-307C18.1	9.5e-17	-0.68	Colon - Sigmoid
								ENSG00000272950.1	RP11-307C18.1	7.6e-16	-0.86	Brain - Cerebellum
								ENSG00000272950.1	RP11-307C18.1	4.4e-15	-0.95	Brain - Frontal Cortex (BA9)
								ENSG00000272950.1	RP11-307C18.1	1.5e-14	-0.52	Pancreas
								ENSG00000272950.1	RP11-307C18.1	4.1e-14	-0.76	Spleen
								ENSG00000272950.1	RP11-307C18.1	7.2e-14	-0.86	Brain - Cortex
								ENSG00000272950.1	RP11-307C18.1	1.0e-13	-0.53	Esophagus - Mucosa
								ENSG00000006453.13	BAIAP2L1	1.9e-13	0.32	Skin - Not Sun Exposed (Suprapubic)
								ENSG00000272950.1	RP11-307C18.1	8.2e-13	-0.65	Pituitary
								ENSG00000272950.1	RP11-307C18.1	1.1e-12	-0.82	Brain - Caudate (basal ganglia)
								ENSG00000272950.1	RP11-307C18.1	1.3e-12	-0.60	Stomach
								ENSG00000272950.1	RP11-307C18.1	1.6e-12	-0.89	Brain - Cerebellar Hemisphere
								ENSG00000272950.1	RP11-307C18.1	2.9e-12	-0.65	Prostate
								ENSG00000272950.1	RP11-307C18.1	3.7e-12	-0.77	Brain - Nucleus accumbens (basal ganglia)
								ENSG00000272950.1	RP11-307C18.1	4.4e-12	-0.82	Brain - Hypothalamus
								ENSG00000272950.1	RP11-307C18.1	5.1e-12	-0.79	Brain - Putamen (basal ganglia)
								ENSG00000164713.9	BRI3	5.9e-12	-0.19	Adipose - Subcutaneous
								ENSG00000272950.1	RP11-307C18.1	6.4e-12	-0.67	Adrenal Gland
								ENSG00000272950.1	RP11-307C18.1	9.5e-12	-0.84	Uterus
								ENSG00000205356.9	TECPR1	1.6e-11	0.27	Skin - Not Sun Exposed (Suprapubic)
								ENSG00000272950.1	RP11-307C18.1	2.0e-11	-0.78	Small Intestine - Terminal Ileum
								ENSG00000006453.13	BAIAP2L1	4.2e-11	-0.41	Cells - Cultured fibroblasts
								ENSG00000006453.13	BAIAP2L1	1.1e-10	0.27	Thyroid
								ENSG00000164713.9	BRI3	1.8e-10	-0.21	Cells - Cultured fibroblasts
								ENSG00000164713.9	BRI3	7.3e-10	-0.20	Artery - Tibial
								ENSG00000272950.1	RP11-307C18.1	4.4e-9	-0.73	Ovary
								ENSG00000272950.1	RP11-307C18.1	6.0e-9	-0.74	Brain - Spinal cord (cervical c-1)
								ENSG00000272950.1	RP11-307C18.1	6.6e-9	-0.44	Heart - Left Ventricle
								ENSG00000272950.1	RP11-307C18.1	7.0e-9	-0.75	Brain - Anterior cingulate cortex (BA24)
								ENSG00000272950.1	RP11-307C18.1	1.4e-8	-0.62	Brain - Hippocampus
								ENSG00000164713.9	BRI3	2.5e-8	0.23	Pancreas
								ENSG00000272950.1	RP11-307C18.1	3.0e-8	-0.59	Vagina
								ENSG00000272950.1	RP11-307C18.1	1.4e-7	-0.54	Liver
								ENSG00000272950.1	RP11-307C18.1	2.0e-7	-0.76	Brain - Amygdala
								ENSG00000272950.1	RP11-307C18.1	2.5e-7	-0.61	Minor Salivary Gland
								ENSG00000272950.1	RP11-307C18.1	4.2e-7	-0.69	Kidney - Cortex
								ENSG00000164713.9	BRI3	6.4e-7	-0.12	Muscle - Skeletal
								ENSG00000164715.5	LMTK2	0.0000040	0.12	Esophagus - Mucosa
								ENSG00000205356.9	TECPR1	0.0000045	0.17	Thyroid
								ENSG00000205356.9	TECPR1	0.0000050	0.19	Esophagus - Mucosa
								ENSG00000205356.9	TECPR1	0.0000058	0.11	Whole Blood
								ENSG00000164713.9	BRI3	0.000029	-0.14	Adipose - Visceral (Omentum)
								ENSG00000164715.5	LMTK2	0.000038	0.17	Thyroid
								ENSG00000164713.9	BRI3	0.000044	-0.19	Artery - Aorta
								ENSG00000205356.9	TECPR1	0.000053	0.15	Esophagus - Muscularis
								ENSG00000205356.9	TECPR1	0.000073	0.14	Artery - Tibial
								ENSG00000006453.13	BAIAP2L1	0.000086	-0.18	Muscle - Skeletal
7	rs3779195	98364050	rs77032872	98355009	-9041	0.98	0.99	ENSG00000272950.1	RP11-307C18.1	3.1e-57	-0.88	Artery - Tibial
								ENSG00000272950.1	RP11-307C18.1	3.9e-54	-0.88	Adipose - Subcutaneous
								ENSG00000272950.1	RP11-307C18.1	2.5e-52	-0.64	Muscle - Skeletal
								ENSG00000272950.1	RP11-307C18.1	1.6e-43	-0.68	Skin - Sun Exposed (Lower leg)
								ENSG00000272950.1	RP11-307C18.1	2.6e-39	-0.59	Lung
								ENSG00000272950.1	RP11-307C18.1	1.7e-38	-0.90	Artery - Aorta
								ENSG00000272950.1	RP11-307C18.1	7.2e-38	-0.62	Whole Blood
								ENSG00000272950.1	RP11-307C18.1	7.6e-36	-0.69	Thyroid
								ENSG00000272950.1	RP11-307C18.1	3.2e-35	-0.81	Nerve - Tibial
								ENSG00000006453.13	BAIAP2L1	2.8e-34	0.84	Testis
								ENSG00000272950.1	RP11-307C18.1	2.9e-33	-0.79	Adipose - Visceral (Omentum)
								ENSG00000272950.1	RP11-307C18.1	3.6e-31	-0.65	Skin - Not Sun Exposed (Suprapubic)
								ENSG00000272950.1	RP11-307C18.1	5.9e-29	-0.75	Breast - Mammary Tissue
								ENSG00000272950.1	RP11-307C18.1	4.8e-28	-0.70	Esophagus - Muscularis
								ENSG00000164713.9	BRI3	7.6e-27	0.87	Liver
								ENSG00000272950.1	RP11-307C18.1	1.1e-22	-0.70	Esophagus - Gastroesophageal Junction
								ENSG00000272950.1	RP11-307C18.1	8.7e-22	-0.88	Artery - Coronary
								ENSG00000006453.13	BAIAP2L1	9.8e-22	0.32	Skin - Sun Exposed (Lower leg)
								ENSG00000272950.1	RP11-307C18.1	1.9e-21	-0.67	Heart - Atrial Appendage
								ENSG00000272950.1	RP11-307C18.1	2.2e-20	-0.49	Cells - Cultured fibroblasts
								ENSG00000205356.9	TECPR1	9.7e-19	0.33	Skin - Sun Exposed (Lower leg)
								ENSG00000272950.1	RP11-307C18.1	7.0e-17	-0.57	Colon - Transverse
								ENSG00000272950.1	RP11-307C18.1	9.5e-17	-0.68	Colon - Sigmoid
								ENSG00000272950.1	RP11-307C18.1	7.6e-16	-0.86	Brain - Cerebellum
								ENSG00000272950.1	RP11-307C18.1	4.4e-15	-0.95	Brain - Frontal Cortex (BA9)
								ENSG00000272950.1	RP11-307C18.1	1.5e-14	-0.52	Pancreas
								ENSG00000272950.1	RP11-307C18.1	4.1e-14	-0.76	Spleen
								ENSG00000272950.1	RP11-307C18.1	7.2e-14	-0.86	Brain - Cortex
								ENSG00000272950.1	RP11-307C18.1	1.0e-13	-0.53	Esophagus - Mucosa
								ENSG00000006453.13	BAIAP2L1	1.9e-13	0.32	Skin - Not Sun Exposed (Suprapubic)
								ENSG00000272950.1	RP11-307C18.1	8.2e-13	-0.65	Pituitary
								ENSG00000272950.1	RP11-307C18.1	1.1e-12	-0.82	Brain - Caudate (basal ganglia)
								ENSG00000272950.1	RP11-307C18.1	1.3e-12	-0.60	Stomach
								ENSG00000272950.1	RP11-307C18.1	1.6e-12	-0.89	Brain - Cerebellar Hemisphere
								ENSG00000272950.1	RP11-307C18.1	2.9e-12	-0.65	Prostate
								ENSG00000272950.1	RP11-307C18.1	3.7e-12	-0.77	Brain - Nucleus accumbens (basal ganglia)
								ENSG00000272950.1	RP11-307C18.1	4.4e-12	-0.82	Brain - Hypothalamus
								ENSG00000272950.1	RP11-307C18.1	5.1e-12	-0.79	Brain - Putamen (basal ganglia)
								ENSG00000164713.9	BRI3	5.9e-12	-0.19	Adipose - Subcutaneous
								ENSG00000272950.1	RP11-307C18.1	6.4e-12	-0.67	Adrenal Gland
								ENSG00000272950.1	RP11-307C18.1	9.5e-12	-0.84	Uterus
								ENSG00000205356.9	TECPR1	1.6e-11	0.27	Skin - Not Sun Exposed (Suprapubic)
								ENSG00000272950.1	RP11-307C18.1	2.0e-11	-0.78	Small Intestine - Terminal Ileum
								ENSG00000006453.13	BAIAP2L1	4.2e-11	-0.41	Cells - Cultured fibroblasts
								ENSG00000006453.13	BAIAP2L1	1.1e-10	0.27	Thyroid
								ENSG00000164713.9	BRI3	1.8e-10	-0.21	Cells - Cultured fibroblasts
								ENSG00000164713.9	BRI3	7.3e-10	-0.20	Artery - Tibial
								ENSG00000272950.1	RP11-307C18.1	4.4e-9	-0.73	Ovary
								ENSG00000272950.1	RP11-307C18.1	6.0e-9	-0.74	Brain - Spinal cord (cervical c-1)
								ENSG00000272950.1	RP11-307C18.1	6.6e-9	-0.44	Heart - Left Ventricle
								ENSG00000272950.1	RP11-307C18.1	7.0e-9	-0.75	Brain - Anterior cingulate cortex (BA24)
								ENSG00000272950.1	RP11-307C18.1	1.4e-8	-0.62	Brain - Hippocampus
								ENSG00000164713.9	BRI3	2.5e-8	0.23	Pancreas
								ENSG00000272950.1	RP11-307C18.1	3.0e-8	-0.59	Vagina
								ENSG00000272950.1	RP11-307C18.1	1.4e-7	-0.54	Liver
								ENSG00000272950.1	RP11-307C18.1	2.0e-7	-0.76	Brain - Amygdala
								ENSG00000272950.1	RP11-307C18.1	2.5e-7	-0.61	Minor Salivary Gland
[truncated: 2,303 more rows]
