# Supplementary material for: Gene Polymorphisms Determining Sex Hormone-Binding Globulin Levels and Endometriosis Risk
Source: Int J Mol Sci. 2025 Nov 30;26(23):11630. doi: 10.3390/ijms262311630 (PMC12691900; doi:10.3390/ijms262311630)
Supplement: Supplementary file 1 [file ijms-26-11630-s001.zip › !Suppl table S7.xlsx]

## Sheet: Лист1
Supplementary table S7.The sQTL effects of the endometriosis associated SNPs in various tissues/organs
(according to Genotype-Tissue Expression (GTEx) (http://www.gtexportal.org/) ( р <8.0E5, FDR≤0.05)
Chr	SNP	Pos (hg38)	Gencode Id	Gene Symbol	Variant Id	Intron Id	P-Value	NES	Tissue
2	rs780093	27519736	ENSG00000138002.14	IFT172	chr2_27519736_T_C_b38	27461836:27462701:clu_51111	9.9e-31	-0.59	Thyroid
			ENSG00000138002.14	IFT172	chr2_27519736_T_C_b38	27461836:27462701:clu_86009	4.3e-20	-0.70	Testis
			ENSG00000138002.14	IFT172	chr2_27519736_T_C_b38	27461836:27462701:clu_49039	5.9e-20	-0.51	Skin - Sun Exposed (Lower leg)
			ENSG00000138002.14	IFT172	chr2_27519736_T_C_b38	27461836:27462701:clu_45428	7.5e-18	-0.71	Pituitary
			ENSG00000138002.14	IFT172	chr2_27519736_T_C_b38	27461836:27462701:clu_45428	7.5e-18	-0.71	Pituitary
			ENSG00000138002.14	IFT172	chr2_27519736_T_C_b38	27461836:27462701:clu_47932	1.9e-17	-0.48	Adipose - Subcutaneous
			ENSG00000138002.14	IFT172	chr2_27519736_T_C_b38	27461836:27462701:clu_50635	2.0e-16	-0.46	Lung
			ENSG00000138002.14	IFT172	chr2_27519736_T_C_b38	27461836:27462701:clu_50635	2.0e-16	-0.46	Lung
			ENSG00000138002.14	IFT172	chr2_27519736_T_C_b38	27461836:27462701:clu_42537	6.1e-16	-0.42	Muscle - Skeletal
			ENSG00000138002.14	IFT172	chr2_27519736_T_C_b38	27461836:27462701:clu_42537	6.1e-16	-0.42	Muscle - Skeletal
			ENSG00000138002.14	IFT172	chr2_27519736_T_C_b38	27461836:27462701:clu_49438	6.3e-16	-0.49	Nerve - Tibial
			ENSG00000138002.14	IFT172	chr2_27519736_T_C_b38	27461836:27462701:clu_49438	6.3e-16	-0.49	Nerve - Tibial
			ENSG00000138002.14	IFT172	chr2_27519736_T_C_b38	27461836:27462701:clu_46619	1.1e-15	-0.50	Adipose - Visceral (Omentum)
			ENSG00000138002.14	IFT172	chr2_27519736_T_C_b38	27461836:27462701:clu_47910	1.3e-14	-0.46	Skin - Not Sun Exposed (Suprapubic)
			ENSG00000115226.9	FNDC4	chr2_27519736_T_C_b38	27492478:27493389:clu_47938	1.8e-13	0.28	Adipose - Subcutaneous
			ENSG00000138002.14	IFT172	chr2_27519736_T_C_b38	27461836:27462701:clu_37939	4.6e-13	-0.67	Adrenal Gland
			ENSG00000138002.14	IFT172	chr2_27519736_T_C_b38	27461836:27462701:clu_42152	5.3e-13	-0.41	Heart - Atrial Appendage
			ENSG00000138002.14	IFT172	chr2_27519736_T_C_b38	27461836:27462701:clu_44310	1.1e-12	-0.44	Esophagus - Mucosa
			ENSG00000138002.14	IFT172	chr2_27519736_T_C_b38	27461836:27462701:clu_40979	1.2e-12	-0.63	Spleen
			ENSG00000138002.14	IFT172	chr2_27519736_T_C_b38	27461836:27462701:clu_40979	1.2e-12	-0.63	Spleen
			ENSG00000138002.14	IFT172	chr2_27519736_T_C_b38	27461836:27462701:clu_44155	2.0e-12	-0.40	Artery - Tibial
			ENSG00000138100.13	TRIM54	chr2_27519736_T_C_b38	27299416:27299530:clu_42496	6.0e-12	0.28	Muscle - Skeletal
			ENSG00000138002.14	IFT172	chr2_27519736_T_C_b38	27461836:27462701:clu_42250	7.1e-12	-0.47	Artery - Aorta
			ENSG00000138002.14	IFT172	chr2_27519736_T_C_b38	27461836:27462701:clu_48479	1.9e-11	-0.42	Breast - Mammary Tissue
			ENSG00000115226.9	FNDC4	chr2_27519736_T_C_b38	27492478:27493389:clu_37777	3.6e-11	0.57	Brain - Nucleus accumbens (basal ganglia)
			ENSG00000138002.14	IFT172	chr2_27519736_T_C_b38	27461836:27462701:clu_38170	5.4e-11	-0.62	Ovary
			ENSG00000138002.14	IFT172	chr2_27519736_T_C_b38	27461836:27462701:clu_41987	6.0e-11	-0.43	Esophagus - Gastroesophageal Junction
			ENSG00000115226.9	FNDC4	chr2_27519736_T_C_b38	27492478:27493389:clu_40486	6.1e-11	0.35	Brain - Cerebellum
			ENSG00000115226.9	FNDC4	chr2_27519736_T_C_b38	27492478:27493389:clu_33489	1.7e-10	0.43	Brain - Hippocampus
			ENSG00000138002.14	IFT172	chr2_27519736_T_C_b38	27461836:27462701:clu_43997	5.5e-10	-0.38	Esophagus - Muscularis
			ENSG00000138002.14	IFT172	chr2_27519736_T_C_b38	27461836:27462701:clu_38205	6.5e-10	-0.72	Minor Salivary Gland
			ENSG00000138002.14	IFT172	chr2_27519736_T_C_b38	27461836:27462701:clu_42944	2.9e-9	-0.47	Colon - Sigmoid
			ENSG00000138002.14	IFT172	chr2_27519736_T_C_b38	27461836:27462701:clu_46442	4.2e-9	-0.41	Colon - Transverse
			ENSG00000084734.8	GCKR	chr2_27519736_T_C_b38	27498797:27499397:clu_32478	5.0e-8	0.36	Liver
			ENSG00000084734.8	GCKR	chr2_27519736_T_C_b38	27498797:27499397:clu_32478	5.0e-8	0.36	Liver
			ENSG00000157992.12	KRTCAP3	chr2_27519736_T_C_b38	27442440:27442842:clu_47898	5.5e-8	0.34	Skin - Not Sun Exposed (Suprapubic)
			ENSG00000115226.9	FNDC4	chr2_27519736_T_C_b38	27492478:27493389:clu_35308	5.8e-8	0.32	Brain - Frontal Cortex (BA9)
			ENSG00000157992.12	KRTCAP3	chr2_27519736_T_C_b38	27442440:27442842:clu_44300	7.2e-8	0.33	Esophagus - Mucosa
			ENSG00000115226.9	FNDC4	chr2_27519736_T_C_b38	27492478:27493389:clu_36870	8.3e-8	0.52	Brain - Caudate (basal ganglia)
			ENSG00000115226.9	FNDC4	chr2_27519736_T_C_b38	27492478:27493389:clu_37945	1.0e-7	0.27	Adrenal Gland
			ENSG00000115226.9	FNDC4	chr2_27519736_T_C_b38	27492478:27493389:clu_42256	1.3e-7	0.27	Artery - Aorta
			ENSG00000157992.12	KRTCAP3	chr2_27519736_T_C_b38	27442440:27442842:clu_51100	3.1e-7	0.28	Thyroid
			ENSG00000157992.12	KRTCAP3	chr2_27519736_T_C_b38	27442440:27442842:clu_51100	3.1e-7	0.28	Thyroid
			ENSG00000115226.9	FNDC4	chr2_27519736_T_C_b38	27492478:27493389:clu_35959	3.4e-7	0.40	Brain - Hypothalamus
			ENSG00000157992.12	KRTCAP3	chr2_27519736_T_C_b38	27442440:27442842:clu_38103	5.1e-7	0.39	Pancreas
			ENSG00000115226.9	FNDC4	chr2_27519736_T_C_b38	27492478:27493389:clu_32553	6.8e-7	0.35	Brain - Anterior cingulate cortex (BA24)
			ENSG00000138002.14	IFT172	chr2_27519736_T_C_b38	27461836:27462701:clu_37979	7.1e-7	-0.34	Heart - Left Ventricle
			ENSG00000198522.13	GPN1	chr2_27519736_T_C_b38	27629952:27632633:clu_44172	0.0000013	0.27	Artery - Tibial
			ENSG00000157992.12	KRTCAP3	chr2_27519736_T_C_b38	27442440:27442842:clu_49028	0.0000017	0.27	Skin - Sun Exposed (Lower leg)
			ENSG00000138002.14	IFT172	chr2_27519736_T_C_b38	27461836:27462701:clu_42736	0.0000022	-0.36	Stomach
			ENSG00000115226.9	FNDC4	chr2_27519736_T_C_b38	27492478:27493389:clu_48485	0.0000023	0.27	Breast - Mammary Tissue
			ENSG00000115226.9	FNDC4	chr2_27519736_T_C_b38	27492478:27493389:clu_48485	0.0000023	0.27	Breast - Mammary Tissue
			ENSG00000115226.9	FNDC4	chr2_27519736_T_C_b38	27492478:27493389:clu_46625	0.0000024	0.15	Adipose - Visceral (Omentum)
			ENSG00000198522.13	GPN1	chr2_27519736_T_C_b38	27629952:27632633:clu_86041	0.0000073	0.25	Testis
			ENSG00000115226.9	FNDC4	chr2_27519736_T_C_b38	27492478:27493389:clu_38523	0.0000077	0.26	Brain - Cerebellar Hemisphere
			ENSG00000115226.9	FNDC4	chr2_27519736_T_C_b38	27492478:27493389:clu_32476	0.0000083	0.26	Liver
			ENSG00000115226.9	FNDC4	chr2_27519736_T_C_b38	27492478:27493389:clu_38339	0.000015	0.27	Cells - Cultured fibroblasts
			ENSG00000115226.9	FNDC4	chr2_27519736_T_C_b38	27492478:27493389:clu_49045	0.000024	0.20	Skin - Sun Exposed (Lower leg)
2	rs10454142	48419260	ENSG00000162869.15	PPP1R21	chr2_48419260_T_C_b38	48505857:48507269:clu_51578	2.4e-30	-0.63	Thyroid
			ENSG00000162869.15	PPP1R21	chr2_48419260_T_C_b38	48505857:48507269:clu_44592	3.0e-16	-0.52	Artery - Tibial
			ENSG00000162869.15	PPP1R21	chr2_48419260_T_C_b38	48505857:48507269:clu_49532	1.0e-15	-0.47	Skin - Sun Exposed (Lower leg)
			ENSG00000242441.7	GTF2A1L	chr2_48419260_T_C_b38	48591855:48595228:clu_49933	1.2e-15	0.56	Nerve - Tibial
			ENSG00000243244.5	STON1	chr2_48419260_T_C_b38	48591855:48595228:clu_49933	1.2e-15	0.56	Nerve - Tibial
			ENSG00000162869.15	PPP1R21	chr2_48419260_T_C_b38	48505596:48505718:clu_42677	1.8e-15	-0.55	Artery - Aorta
			ENSG00000162869.15	PPP1R21	chr2_48419260_T_C_b38	48505596:48505718:clu_48419	4.2e-15	-0.47	Skin - Not Sun Exposed (Suprapubic)
			ENSG00000242441.7	GTF2A1L	chr2_48419260_T_C_b38	48591855:48595228:clu_48397	5.5e-14	0.50	Adipose - Subcutaneous
			ENSG00000243244.5	STON1	chr2_48419260_T_C_b38	48591855:48595228:clu_48397	5.5e-14	0.50	Adipose - Subcutaneous
			ENSG00000242441.7	GTF2A1L	chr2_48419260_T_C_b38	48591855:48595228:clu_44437	8.3e-14	0.56	Esophagus - Muscularis
			ENSG00000243244.5	STON1	chr2_48419260_T_C_b38	48591855:48595228:clu_44437	8.3e-14	0.56	Esophagus - Muscularis
			ENSG00000162869.15	PPP1R21	chr2_48419260_T_C_b38	48505596:48505718:clu_49929	3.7e-13	-0.49	Nerve - Tibial
			ENSG00000162869.15	PPP1R21	chr2_48419260_T_C_b38	48505857:48507269:clu_48393	8.7e-12	-0.41	Adipose - Subcutaneous
			ENSG00000162869.15	PPP1R21	chr2_48419260_T_C_b38	48505857:48507269:clu_44773	6.8e-11	-0.36	Esophagus - Mucosa
			ENSG00000242441.7	GTF2A1L	chr2_48419260_T_C_b38	48591855:48595228:clu_47096	1.1e-10	0.49	Adipose - Visceral (Omentum)
			ENSG00000243244.5	STON1	chr2_48419260_T_C_b38	48591855:48595228:clu_47096	1.1e-10	0.49	Adipose - Visceral (Omentum)
			ENSG00000162869.15	PPP1R21	chr2_48419260_T_C_b38	48505857:48507269:clu_47092	1.3e-10	-0.37	Adipose - Visceral (Omentum)
			ENSG00000162869.15	PPP1R21	chr2_48419260_T_C_b38	48505596:48505718:clu_38732	2.6e-10	-0.43	Cells - Cultured fibroblasts
			ENSG00000162869.15	PPP1R21	chr2_48419260_T_C_b38	48505857:48507269:clu_48955	7.6e-10	-0.41	Breast - Mammary Tissue
			ENSG00000242441.7	GTF2A1L	chr2_48419260_T_C_b38	48591855:48595228:clu_44596	9.1e-10	0.41	Artery - Tibial
			ENSG00000243244.5	STON1	chr2_48419260_T_C_b38	48591855:48595228:clu_44596	9.1e-10	0.41	Artery - Tibial
			ENSG00000242441.7	GTF2A1L	chr2_48419260_T_C_b38	48591855:48595228:clu_51122	1.3e-8	0.42	Lung
			ENSG00000243244.5	STON1	chr2_48419260_T_C_b38	48591855:48595228:clu_51122	1.3e-8	0.42	Lung
			ENSG00000243244.5	STON1	chr2_48419260_T_C_b38	48591855:48595228:clu_51122	1.3e-8	0.42	Lung
			ENSG00000162869.15	PPP1R21	chr2_48419260_T_C_b38	48505596:48505718:clu_86847	1.8e-8	-0.54	Testis
			ENSG00000162869.15	PPP1R21	chr2_48419260_T_C_b38	48505596:48505718:clu_42393	1.8e-8	-0.35	Esophagus - Gastroesophageal Junction
			ENSG00000162869.15	PPP1R21	chr2_48419260_T_C_b38	48505596:48505718:clu_44061	1.0e-7	-0.50	Prostate
			ENSG00000162869.15	PPP1R21	chr2_48419260_T_C_b38	48505857:48507269:clu_36242	1.0e-7	-0.52	Uterus
			ENSG00000162869.15	PPP1R21	chr2_48419260_T_C_b38	48505857:48507269:clu_36242	1.0e-7	-0.52	Uterus
			ENSG00000162869.15	PPP1R21	chr2_48419260_T_C_b38	48505857:48507269:clu_51118	1.9e-7	-0.31	Lung
			ENSG00000162869.15	PPP1R21	chr2_48419260_T_C_b38	48505857:48507269:clu_45847	2.2e-7	-0.53	Pituitary
			ENSG00000162869.15	PPP1R21	chr2_48419260_T_C_b38	48505596:48505718:clu_42576	2.9e-7	-0.37	Heart - Atrial Appendage
			ENSG00000242441.7	GTF2A1L	chr2_48419260_T_C_b38	48591855:48595228:clu_44777	9.0e-7	0.35	Esophagus - Mucosa
			ENSG00000243244.5	STON1	chr2_48419260_T_C_b38	48591855:48595228:clu_44777	9.0e-7	0.35	Esophagus - Mucosa
			ENSG00000242441.7	GTF2A1L	chr2_48419260_T_C_b38	48591855:48595228:clu_48959	0.0000012	0.38	Breast - Mammary Tissue
			ENSG00000242441.7	GTF2A1L	chr2_48419260_T_C_b38	48591855:48595228:clu_48959	0.0000012	0.38	Breast - Mammary Tissue
			ENSG00000243244.5	STON1	chr2_48419260_T_C_b38	48591855:48595228:clu_48959	0.0000012	0.38	Breast - Mammary Tissue
			ENSG00000068781.21	STON1-GTF2A1L	chr2_48419260_T_C_b38	48769074:48776280:clu_47101	0.0000025	0.32	Adipose - Visceral (Omentum)
			ENSG00000242441.7	GTF2A1L	chr2_48419260_T_C_b38	48591855:48595228:clu_43362	0.0000035	0.44	Colon - Sigmoid
			ENSG00000243244.5	STON1	chr2_48419260_T_C_b38	48591855:48595228:clu_43362	0.0000035	0.44	Colon - Sigmoid
			ENSG00000242441.7	GTF2A1L	chr2_48419260_T_C_b38	48591855:48595228:clu_42680	0.0000042	0.38	Artery - Aorta
			ENSG00000243244.5	STON1	chr2_48419260_T_C_b38	48591855:48595228:clu_42680	0.0000042	0.38	Artery - Aorta
			ENSG00000242441.7	GTF2A1L	chr2_48419260_T_C_b38	48620952:48621167:clu_42396	0.0000052	-0.40	Esophagus - Gastroesophageal Junction
			ENSG00000242441.7	GTF2A1L	chr2_48419260_T_C_b38	48591855:48595228:clu_38371	0.000017	0.40	Heart - Left Ventricle
			ENSG00000243244.5	STON1	chr2_48419260_T_C_b38	48591855:48595228:clu_38371	0.000017	0.40	Heart - Left Ventricle
7	rs3779195	98364050	ENSG00000006453.13	BAIAP2L1	chr7_98364050_T_A_b38	98312264:98315460:clu_58938	2.1e-72	-1.6	Testis
			ENSG00000164713.9	BRI3	chr7_98364050_T_A_b38	98282453:98306483:clu_31137	1.4e-26	-0.62	Artery - Tibial
			ENSG00000164713.9	BRI3	chr7_98364050_T_A_b38	98282453:98306483:clu_29921	1.1e-17	-0.38	Muscle - Skeletal
			ENSG00000164713.9	BRI3	chr7_98364050_T_A_b38	98282453:98306483:clu_33876	1.4e-17	-0.52	Adipose - Subcutaneous
			ENSG00000164713.9	BRI3	chr7_98364050_T_A_b38	98282453:98306483:clu_34744	4.4e-17	-0.53	Skin - Sun Exposed (Lower leg)
			ENSG00000164713.9	BRI3	chr7_98364050_T_A_b38	98282453:98306483:clu_30003	1.1e-16	-0.61	Artery - Aorta
			ENSG00000164713.9	BRI3	chr7_98364050_T_A_b38	98282453:98306483:clu_34931	7.2e-15	-0.55	Nerve - Tibial
			ENSG00000164713.9	BRI3	chr7_98364050_T_A_b38	98282453:98306483:clu_35576	2.2e-14	-0.45	Lung
			ENSG00000164713.9	BRI3	chr7_98364050_T_A_b38	98282453:98306483:clu_33912	2.1e-12	-0.51	Skin - Not Sun Exposed (Suprapubic)
			ENSG00000164713.9	BRI3	chr7_98364050_T_A_b38	98282453:98306483:clu_31244	1.9e-10	-0.46	Esophagus - Muscularis
			ENSG00000164713.9	BRI3	chr7_98364050_T_A_b38	98282453:98306483:clu_34279	5.4e-9	-0.40	Breast - Mammary Tissue
			ENSG00000164713.9	BRI3	chr7_98364050_T_A_b38	98282453:98306483:clu_32918	9.0e-9	-0.39	Adipose - Visceral (Omentum)
			ENSG00000164713.9	BRI3	chr7_98364050_T_A_b38	98282453:98306483:clu_36196	9.2e-9	-0.37	Thyroid
			ENSG00000164713.9	BRI3	chr7_98364050_T_A_b38	98282453:98306483:clu_27870	1.6e-8	-0.77	Brain - Cerebellar Hemisphere
			ENSG00000164713.9	BRI3	chr7_98364050_T_A_b38	98282453:98306483:clu_31479	1.5e-7	-0.44	Esophagus - Mucosa
			ENSG00000164713.9	BRI3	chr7_98364050_T_A_b38	98282453:98306483:clu_30603	1.6e-7	-0.44	Colon - Sigmoid
			ENSG00000164713.9	BRI3	chr7_98364050_T_A_b38	98282453:98306483:clu_27313	8.7e-7	-0.43	Pancreas
			ENSG00000164713.9	BRI3	chr7_98364050_T_A_b38	98282453:98306483:clu_29907	9.2e-7	-0.40	Esophagus - Gastroesophageal Junction
			ENSG00000164713.9	BRI3	chr7_98364050_T_A_b38	98282453:98306483:clu_33024	0.0000045	-0.36	Colon - Transverse
