# Supplementary material for: Gene Polymorphisms Determining Sex Hormone-Binding Globulin Levels and Endometriosis Risk
Source: Int J Mol Sci. 2025 Nov 30;26(23):11630. doi: 10.3390/ijms262311630 (PMC12691900; doi:10.3390/ijms262311630)
Supplement: Supplementary file 1 [file ijms-26-11630-s001.zip › !Suppl table S8.xlsx]

## Sheet: Лист1
Supplementary Table S8. sQTL values of SNPs in high LD (r2≥0.80) with the endometriosis associated polymorphisms
(according to Genotype-Tissue Expression (GTEx) (http://www.gtexportal.org/) ( р <8.0E5, FDR≤0.05)
Chr	Lead SNP	Position lead SNP(hg38)	Proxy SNP	Position proxy SNP (hg38)	Distance (bp) between proxy and lead SNP	r2 between lead and proxy	D’ between lead and proxy	Gencode Id	Gene Symbol	Variant Id	Intron Id	P-Value	NES	Tissue
2	rs780093	27519736	rs1260326	27508073	-11663	0.91	0.96	ENSG00000138002.14	IFT172	chr2_27508073_T_C_b38	27461836:27462701:clu_51111	3.5e-31	-0.60	Thyroid
								ENSG00000138002.14	IFT172	chr2_27508073_T_C_b38	27461836:27462701:clu_46619	4.5e-20	-0.58	Adipose - Visceral (Omentum)
								ENSG00000138002.14	IFT172	chr2_27508073_T_C_b38	27461836:27462701:clu_86009	1.2e-19	-0.68	Testis
								ENSG00000138002.14	IFT172	chr2_27508073_T_C_b38	27461836:27462701:clu_50635	3.2e-19	-0.50	Lung
								ENSG00000138002.14	IFT172	chr2_27508073_T_C_b38	27461836:27462701:clu_50635	3.2e-19	-0.50	Lung
								ENSG00000138002.14	IFT172	chr2_27508073_T_C_b38	27461836:27462701:clu_45428	5.5e-19	-0.72	Pituitary
								ENSG00000138002.14	IFT172	chr2_27508073_T_C_b38	27461836:27462701:clu_45428	5.5e-19	-0.72	Pituitary
								ENSG00000138002.14	IFT172	chr2_27508073_T_C_b38	27461836:27462701:clu_49039	1.0e-18	-0.49	Skin - Sun Exposed (Lower leg)
								ENSG00000138002.14	IFT172	chr2_27508073_T_C_b38	27461836:27462701:clu_47932	5.8e-18	-0.48	Adipose - Subcutaneous
								ENSG00000138002.14	IFT172	chr2_27508073_T_C_b38	27461836:27462701:clu_42537	4.2e-17	-0.43	Muscle - Skeletal
								ENSG00000138002.14	IFT172	chr2_27508073_T_C_b38	27461836:27462701:clu_42537	4.2e-17	-0.43	Muscle - Skeletal
								ENSG00000138002.14	IFT172	chr2_27508073_T_C_b38	27461836:27462701:clu_47910	2.9e-16	-0.49	Skin - Not Sun Exposed (Suprapubic)
								ENSG00000138002.14	IFT172	chr2_27508073_T_C_b38	27461836:27462701:clu_49438	8.4e-16	-0.49	Nerve - Tibial
								ENSG00000138002.14	IFT172	chr2_27508073_T_C_b38	27461836:27462701:clu_49438	8.4e-16	-0.49	Nerve - Tibial
								ENSG00000138002.14	IFT172	chr2_27508073_T_C_b38	27461836:27462701:clu_44310	1.7e-14	-0.48	Esophagus - Mucosa
								ENSG00000138002.14	IFT172	chr2_27508073_T_C_b38	27461836:27462701:clu_44155	8.9e-14	-0.43	Artery - Tibial
								ENSG00000138002.14	IFT172	chr2_27508073_T_C_b38	27461836:27462701:clu_48479	1.2e-13	-0.48	Breast - Mammary Tissue
								ENSG00000138002.14	IFT172	chr2_27508073_T_C_b38	27461836:27462701:clu_37939	1.5e-13	-0.70	Adrenal Gland
								ENSG00000115226.9	FNDC4	chr2_27508073_T_C_b38	27492478:27493389:clu_47938	1.6e-13	0.28	Adipose - Subcutaneous
								ENSG00000138100.13	TRIM54	chr2_27508073_T_C_b38	27299416:27299530:clu_42496	1.6e-13	0.30	Muscle - Skeletal
								ENSG00000138002.14	IFT172	chr2_27508073_T_C_b38	27461836:27462701:clu_42250	1.0e-12	-0.49	Artery - Aorta
								ENSG00000115226.9	FNDC4	chr2_27508073_T_C_b38	27492478:27493389:clu_37777	1.0e-12	0.59	Brain - Nucleus accumbens (basal ganglia)
								ENSG00000115226.9	FNDC4	chr2_27508073_T_C_b38	27492478:27493389:clu_40486	1.4e-12	0.37	Brain - Cerebellum
								ENSG00000138002.14	IFT172	chr2_27508073_T_C_b38	27461836:27462701:clu_42152	2.1e-12	-0.40	Heart - Atrial Appendage
								ENSG00000138002.14	IFT172	chr2_27508073_T_C_b38	27461836:27462701:clu_38170	6.1e-12	-0.63	Ovary
								ENSG00000138002.14	IFT172	chr2_27508073_T_C_b38	27461836:27462701:clu_40979	3.6e-11	-0.61	Spleen
								ENSG00000138002.14	IFT172	chr2_27508073_T_C_b38	27461836:27462701:clu_40979	3.6e-11	-0.61	Spleen
								ENSG00000138002.14	IFT172	chr2_27508073_T_C_b38	27461836:27462701:clu_41987	2.4e-10	-0.42	Esophagus - Gastroesophageal Junction
								ENSG00000138002.14	IFT172	chr2_27508073_T_C_b38	27461836:27462701:clu_38205	5.7e-10	-0.71	Minor Salivary Gland
								ENSG00000138002.14	IFT172	chr2_27508073_T_C_b38	27461836:27462701:clu_42944	2.1e-9	-0.47	Colon - Sigmoid
								ENSG00000138002.14	IFT172	chr2_27508073_T_C_b38	27461836:27462701:clu_46442	3.6e-9	-0.43	Colon - Transverse
								ENSG00000115226.9	FNDC4	chr2_27508073_T_C_b38	27492478:27493389:clu_33489	4.9e-9	0.39	Brain - Hippocampus
								ENSG00000138002.14	IFT172	chr2_27508073_T_C_b38	27461836:27462701:clu_43997	7.0e-9	-0.36	Esophagus - Muscularis
								ENSG00000157992.12	KRTCAP3	chr2_27508073_T_C_b38	27442440:27442842:clu_38103	7.7e-9	0.45	Pancreas
								ENSG00000084734.8	GCKR	chr2_27508073_T_C_b38	27498797:27499397:clu_32478	2.1e-8	0.37	Liver
								ENSG00000084734.8	GCKR	chr2_27508073_T_C_b38	27498797:27499397:clu_32478	2.1e-8	0.37	Liver
								ENSG00000115226.9	FNDC4	chr2_27508073_T_C_b38	27492478:27493389:clu_37945	2.2e-8	0.29	Adrenal Gland
								ENSG00000115226.9	FNDC4	chr2_27508073_T_C_b38	27492478:27493389:clu_36870	3.8e-8	0.52	Brain - Caudate (basal ganglia)
								ENSG00000115226.9	FNDC4	chr2_27508073_T_C_b38	27492478:27493389:clu_35308	4.0e-8	0.32	Brain - Frontal Cortex (BA9)
								ENSG00000157992.12	KRTCAP3	chr2_27508073_T_C_b38	27442440:27442842:clu_47898	8.8e-8	0.34	Skin - Not Sun Exposed (Suprapubic)
								ENSG00000157992.12	KRTCAP3	chr2_27508073_T_C_b38	27442440:27442842:clu_44300	9.4e-8	0.33	Esophagus - Mucosa
								ENSG00000157992.12	KRTCAP3	chr2_27508073_T_C_b38	27442440:27442842:clu_49028	1.4e-7	0.29	Skin - Sun Exposed (Lower leg)
								ENSG00000115226.9	FNDC4	chr2_27508073_T_C_b38	27492478:27493389:clu_32476	1.9e-7	0.30	Liver
								ENSG00000157992.12	KRTCAP3	chr2_27508073_T_C_b38	27442440:27442842:clu_51100	2.1e-7	0.29	Thyroid
								ENSG00000157992.12	KRTCAP3	chr2_27508073_T_C_b38	27442440:27442842:clu_51100	2.1e-7	0.29	Thyroid
								ENSG00000138002.14	IFT172	chr2_27508073_T_C_b38	27461836:27462701:clu_37979	2.2e-7	-0.35	Heart - Left Ventricle
								ENSG00000115226.9	FNDC4	chr2_27508073_T_C_b38	27492478:27493389:clu_46625	2.8e-7	0.17	Adipose - Visceral (Omentum)
								ENSG00000115226.9	FNDC4	chr2_27508073_T_C_b38	27492478:27493389:clu_35959	3.4e-7	0.39	Brain - Hypothalamus
								ENSG00000138002.14	IFT172	chr2_27508073_T_C_b38	27461836:27462701:clu_42736	6.0e-7	-0.39	Stomach
								ENSG00000115226.9	FNDC4	chr2_27508073_T_C_b38	27492478:27493389:clu_38523	6.3e-7	0.29	Brain - Cerebellar Hemisphere
								ENSG00000115226.9	FNDC4	chr2_27508073_T_C_b38	27492478:27493389:clu_32553	8.6e-7	0.34	Brain - Anterior cingulate cortex (BA24)
								ENSG00000115226.9	FNDC4	chr2_27508073_T_C_b38	27492478:27493389:clu_37924	0.0000020	0.35	Brain - Cortex
								ENSG00000115226.9	FNDC4	chr2_27508073_T_C_b38	27492478:27493389:clu_48485	0.0000039	0.27	Breast - Mammary Tissue
								ENSG00000115226.9	FNDC4	chr2_27508073_T_C_b38	27492478:27493389:clu_48485	0.0000039	0.27	Breast - Mammary Tissue
								ENSG00000115226.9	FNDC4	chr2_27508073_T_C_b38	27492478:27493389:clu_45435	0.0000045	0.28	Pituitary
								ENSG00000115226.9	FNDC4	chr2_27508073_T_C_b38	27492478:27493389:clu_30138	0.0000046	0.34	Brain - Amygdala
								ENSG00000115234.10	SNX17	chr2_27508073_T_C_b38	27376216:27376313:clu_47907	0.0000055	0.28	Adipose - Subcutaneous
								ENSG00000198522.13	GPN1	chr2_27508073_T_C_b38	27629952:27632633:clu_44172	0.0000083	0.25	Artery - Tibial
								ENSG00000115226.9	FNDC4	chr2_27508073_T_C_b38	27492478:27493389:clu_42256	0.000015	0.23	Artery - Aorta
								ENSG00000198522.13	GPN1	chr2_27508073_T_C_b38	27629952:27632633:clu_49054	0.000016	0.24	Skin - Sun Exposed (Lower leg)
								ENSG00000115226.9	FNDC4	chr2_27508073_T_C_b38	27492478:27493389:clu_46448	0.000019	0.27	Colon - Transverse
								ENSG00000115226.9	FNDC4	chr2_27508073_T_C_b38	27492478:27493389:clu_49045	0.000023	0.21	Skin - Sun Exposed (Lower leg)
2	rs780093	27519736	rs6547692	27512105	-7631	0.84	0.99	ENSG00000138002.14	IFT172	chr2_27512105_G_A_b38	27461836:27462701:clu_51111	4.7e-35	-0.61	Thyroid
								ENSG00000138002.14	IFT172	chr2_27512105_G_A_b38	27461836:27462701:clu_45428	3.8e-23	-0.76	Pituitary
								ENSG00000138002.14	IFT172	chr2_27512105_G_A_b38	27461836:27462701:clu_45428	3.8e-23	-0.76	Pituitary
								ENSG00000138002.14	IFT172	chr2_27512105_G_A_b38	27461836:27462701:clu_86009	7.9e-22	-0.70	Testis
								ENSG00000138002.14	IFT172	chr2_27512105_G_A_b38	27461836:27462701:clu_49039	3.9e-21	-0.52	Skin - Sun Exposed (Lower leg)
								ENSG00000138002.14	IFT172	chr2_27512105_G_A_b38	27461836:27462701:clu_42537	1.0e-20	-0.47	Muscle - Skeletal
								ENSG00000138002.14	IFT172	chr2_27512105_G_A_b38	27461836:27462701:clu_42537	1.0e-20	-0.47	Muscle - Skeletal
								ENSG00000138002.14	IFT172	chr2_27512105_G_A_b38	27461836:27462701:clu_47932	9.9e-20	-0.49	Adipose - Subcutaneous
								ENSG00000138002.14	IFT172	chr2_27512105_G_A_b38	27461836:27462701:clu_46619	1.0e-18	-0.53	Adipose - Visceral (Omentum)
								ENSG00000138002.14	IFT172	chr2_27512105_G_A_b38	27461836:27462701:clu_50635	5.3e-18	-0.47	Lung
								ENSG00000138002.14	IFT172	chr2_27512105_G_A_b38	27461836:27462701:clu_50635	5.3e-18	-0.47	Lung
								ENSG00000138002.14	IFT172	chr2_27512105_G_A_b38	27461836:27462701:clu_47910	1.4e-16	-0.48	Skin - Not Sun Exposed (Suprapubic)
								ENSG00000138002.14	IFT172	chr2_27512105_G_A_b38	27461836:27462701:clu_37939	3.0e-16	-0.77	Adrenal Gland
								ENSG00000138002.14	IFT172	chr2_27512105_G_A_b38	27461836:27462701:clu_49438	5.2e-16	-0.48	Nerve - Tibial
								ENSG00000138002.14	IFT172	chr2_27512105_G_A_b38	27461836:27462701:clu_49438	5.2e-16	-0.48	Nerve - Tibial
								ENSG00000138002.14	IFT172	chr2_27512105_G_A_b38	27461836:27462701:clu_44155	1.2e-15	-0.44	Artery - Tibial
								ENSG00000138002.14	IFT172	chr2_27512105_G_A_b38	27461836:27462701:clu_48479	3.2e-15	-0.48	Breast - Mammary Tissue
								ENSG00000138002.14	IFT172	chr2_27512105_G_A_b38	27461836:27462701:clu_44310	1.3e-14	-0.47	Esophagus - Mucosa
								ENSG00000138100.13	TRIM54	chr2_27512105_G_A_b38	27299416:27299530:clu_42496	4.7e-14	0.30	Muscle - Skeletal
								ENSG00000115226.9	FNDC4	chr2_27512105_G_A_b38	27492478:27493389:clu_47938	4.7e-14	0.28	Adipose - Subcutaneous
								ENSG00000138002.14	IFT172	chr2_27512105_G_A_b38	27461836:27462701:clu_42152	7.1e-14	-0.41	Heart - Atrial Appendage
								ENSG00000138002.14	IFT172	chr2_27512105_G_A_b38	27461836:27462701:clu_42250	1.3e-13	-0.49	Artery - Aorta
								ENSG00000115226.9	FNDC4	chr2_27512105_G_A_b38	27492478:27493389:clu_37777	1.8e-13	0.59	Brain - Nucleus accumbens (basal ganglia)
								ENSG00000138002.14	IFT172	chr2_27512105_G_A_b38	27461836:27462701:clu_43997	1.1e-12	-0.42	Esophagus - Muscularis
								ENSG00000115226.9	FNDC4	chr2_27512105_G_A_b38	27492478:27493389:clu_40486	1.3e-12	0.36	Brain - Cerebellum
								ENSG00000138002.14	IFT172	chr2_27512105_G_A_b38	27461836:27462701:clu_40979	1.3e-12	-0.63	Spleen
								ENSG00000138002.14	IFT172	chr2_27512105_G_A_b38	27461836:27462701:clu_40979	1.3e-12	-0.63	Spleen
								ENSG00000138002.14	IFT172	chr2_27512105_G_A_b38	27461836:27462701:clu_38170	2.3e-12	-0.64	Ovary
								ENSG00000138002.14	IFT172	chr2_27512105_G_A_b38	27461836:27462701:clu_41987	3.7e-12	-0.45	Esophagus - Gastroesophageal Junction
								ENSG00000138002.14	IFT172	chr2_27512105_G_A_b38	27461836:27462701:clu_38205	4.5e-12	-0.74	Minor Salivary Gland
								ENSG00000157992.12	KRTCAP3	chr2_27512105_G_A_b38	27442440:27442842:clu_38103	1.5e-11	0.51	Pancreas
								ENSG00000115226.9	FNDC4	chr2_27512105_G_A_b38	27492478:27493389:clu_48485	1.3e-10	0.35	Breast - Mammary Tissue
								ENSG00000115226.9	FNDC4	chr2_27512105_G_A_b38	27492478:27493389:clu_48485	1.3e-10	0.35	Breast - Mammary Tissue
								ENSG00000138002.14	IFT172	chr2_27512105_G_A_b38	27461836:27462701:clu_42944	1.3e-10	-0.49	Colon - Sigmoid
								ENSG00000138002.14	IFT172	chr2_27512105_G_A_b38	27461836:27462701:clu_46442	1.4e-10	-0.44	Colon - Transverse
								ENSG00000115226.9	FNDC4	chr2_27512105_G_A_b38	27492478:27493389:clu_37945	2.2e-10	0.32	Adrenal Gland
								ENSG00000138002.14	IFT172	chr2_27512105_G_A_b38	27461836:27462701:clu_37979	1.2e-9	-0.40	Heart - Left Ventricle
								ENSG00000157992.12	KRTCAP3	chr2_27512105_G_A_b38	27442440:27442842:clu_44300	1.4e-9	0.36	Esophagus - Mucosa
								ENSG00000115226.9	FNDC4	chr2_27512105_G_A_b38	27492478:27493389:clu_36870	1.5e-9	0.56	Brain - Caudate (basal ganglia)
								ENSG00000157992.12	KRTCAP3	chr2_27512105_G_A_b38	27442440:27442842:clu_51100	1.7e-9	0.32	Thyroid
								ENSG00000157992.12	KRTCAP3	chr2_27512105_G_A_b38	27442440:27442842:clu_51100	1.7e-9	0.32	Thyroid
								ENSG00000115226.9	FNDC4	chr2_27512105_G_A_b38	27492478:27493389:clu_46625	4.2e-9	0.18	Adipose - Visceral (Omentum)
								ENSG00000115226.9	FNDC4	chr2_27512105_G_A_b38	27492478:27493389:clu_35959	5.6e-9	0.43	Brain - Hypothalamus
								ENSG00000084734.8	GCKR	chr2_27512105_G_A_b38	27498797:27499397:clu_32478	1.2e-8	0.37	Liver
								ENSG00000084734.8	GCKR	chr2_27512105_G_A_b38	27498797:27499397:clu_32478	1.2e-8	0.37	Liver
								ENSG00000115226.9	FNDC4	chr2_27512105_G_A_b38	27492478:27493389:clu_38523	1.4e-8	0.32	Brain - Cerebellar Hemisphere
								ENSG00000115226.9	FNDC4	chr2_27512105_G_A_b38	27492478:27493389:clu_38176	2.2e-8	0.37	Ovary
								ENSG00000115226.9	FNDC4	chr2_27512105_G_A_b38	27492478:27493389:clu_35308	2.6e-8	0.30	Brain - Frontal Cortex (BA9)
								ENSG00000115226.9	FNDC4	chr2_27512105_G_A_b38	27492478:27493389:clu_33489	3.5e-8	0.35	Brain - Hippocampus
								ENSG00000115226.9	FNDC4	chr2_27512105_G_A_b38	27492478:27493389:clu_37924	4.9e-8	0.38	Brain - Cortex
								ENSG00000138002.14	IFT172	chr2_27512105_G_A_b38	27461836:27462701:clu_42736	6.9e-8	-0.39	Stomach
								ENSG00000157992.12	KRTCAP3	chr2_27512105_G_A_b38	27442440:27442842:clu_47898	8.4e-8	0.32	Skin - Not Sun Exposed (Suprapubic)
								ENSG00000115226.9	FNDC4	chr2_27512105_G_A_b38	27492478:27493389:clu_38339	1.0e-7	0.32	Cells - Cultured fibroblasts
								ENSG00000138002.14	IFT172	chr2_27512105_G_A_b38	27461836:27462701:clu_35896	1.7e-7	-0.59	Uterus
								ENSG00000115226.9	FNDC4	chr2_27512105_G_A_b38	27492478:27493389:clu_32897	3.9e-7	0.53	Brain - Putamen (basal ganglia)
								ENSG00000115226.9	FNDC4	chr2_27512105_G_A_b38	27492478:27493389:clu_32553	5.7e-7	0.34	Brain - Anterior cingulate cortex (BA24)
								ENSG00000115226.9	FNDC4	chr2_27512105_G_A_b38	27492478:27493389:clu_44161	7.0e-7	0.23	Artery - Tibial
								ENSG00000138002.14	IFT172	chr2_27512105_G_A_b38	27461836:27462701:clu_37930	8.7e-7	-0.57	Vagina
								ENSG00000138002.14	IFT172	chr2_27512105_G_A_b38	27461836:27462701:clu_38333	0.0000011	-0.28	Cells - Cultured fibroblasts
								ENSG00000115226.9	FNDC4	chr2_27512105_G_A_b38	27492478:27493389:clu_44315	0.0000012	0.24	Esophagus - Mucosa
								ENSG00000084734.8	GCKR	chr2_27512105_G_A_b38	27498797:27499397:clu_37947	0.0000013	0.44	Adrenal Gland
								ENSG00000198522.13	GPN1	chr2_27512105_G_A_b38	27629952:27632633:clu_86041	0.0000017	0.26	Testis
								ENSG00000115226.9	FNDC4	chr2_27512105_G_A_b38	27492478:27493389:clu_46448	0.0000025	0.28	Colon - Transverse
								ENSG00000157992.12	KRTCAP3	chr2_27512105_G_A_b38	27442440:27442842:clu_49028	0.0000028	0.26	Skin - Sun Exposed (Lower leg)
								ENSG00000115226.9	FNDC4	chr2_27512105_G_A_b38	27492478:27493389:clu_42256	0.0000032	0.23	Artery - Aorta
								ENSG00000198522.13	GPN1	chr2_27512105_G_A_b38	27629952:27632633:clu_49054	0.0000051	0.25	Skin - Sun Exposed (Lower leg)
								ENSG00000115226.9	FNDC4	chr2_27512105_G_A_b38	27492478:27493389:clu_30138	0.0000063	0.33	Brain - Amygdala
								ENSG00000198522.13	GPN1	chr2_27512105_G_A_b38	27629952:27632633:clu_44172	0.0000081	0.24	Artery - Tibial
								ENSG00000115226.9	FNDC4	chr2_27512105_G_A_b38	27492478:27493389:clu_45435	0.0000088	0.27	Pituitary
								ENSG00000115226.9	FNDC4	chr2_27512105_G_A_b38	27492478:27493389:clu_49045	0.0000088	0.21	Skin - Sun Exposed (Lower leg)
								ENSG00000115226.9	FNDC4	chr2_27512105_G_A_b38	27492478:27493389:clu_32476	0.0000090	0.25	Liver
2	rs780093	27519736	rs780096	27518205	-1531	0.88	1	ENSG00000138002.14	IFT172	chr2_27518205_C_G_b38	27461836:27462701:clu_51111	1.9e-32	-0.59	Thyroid
								ENSG00000138002.14	IFT172	chr2_27518205_C_G_b38	27461836:27462701:clu_45428	1.8e-22	-0.76	Pituitary
								ENSG00000138002.14	IFT172	chr2_27518205_C_G_b38	27461836:27462701:clu_45428	1.8e-22	-0.76	Pituitary
								ENSG00000138002.14	IFT172	chr2_27518205_C_G_b38	27461836:27462701:clu_49039	1.4e-20	-0.51	Skin - Sun Exposed (Lower leg)
								ENSG00000138002.14	IFT172	chr2_27518205_C_G_b38	27461836:27462701:clu_42537	5.9e-19	-0.44	Muscle - Skeletal
								ENSG00000138002.14	IFT172	chr2_27518205_C_G_b38	27461836:27462701:clu_42537	5.9e-19	-0.44	Muscle - Skeletal
								ENSG00000138002.14	IFT172	chr2_27518205_C_G_b38	27461836:27462701:clu_86009	1.2e-17	-0.62	Testis
								ENSG00000138002.14	IFT172	chr2_27518205_C_G_b38	27461836:27462701:clu_47932	1.6e-17	-0.46	Adipose - Subcutaneous
								ENSG00000138002.14	IFT172	chr2_27518205_C_G_b38	27461836:27462701:clu_50635	1.5e-16	-0.44	Lung
								ENSG00000138002.14	IFT172	chr2_27518205_C_G_b38	27461836:27462701:clu_50635	1.5e-16	-0.44	Lung
								ENSG00000138002.14	IFT172	chr2_27518205_C_G_b38	27461836:27462701:clu_46619	3.0e-16	-0.50	Adipose - Visceral (Omentum)
								ENSG00000138002.14	IFT172	chr2_27518205_C_G_b38	27461836:27462701:clu_49438	8.9e-16	-0.47	Nerve - Tibial
								ENSG00000138002.14	IFT172	chr2_27518205_C_G_b38	27461836:27462701:clu_49438	8.9e-16	-0.47	Nerve - Tibial
								ENSG00000138002.14	IFT172	chr2_27518205_C_G_b38	27461836:27462701:clu_44155	4.3e-15	-0.43	Artery - Tibial
								ENSG00000138002.14	IFT172	chr2_27518205_C_G_b38	27461836:27462701:clu_40979	1.4e-14	-0.68	Spleen
								ENSG00000138002.14	IFT172	chr2_27518205_C_G_b38	27461836:27462701:clu_40979	1.4e-14	-0.68	Spleen
								ENSG00000138002.14	IFT172	chr2_27518205_C_G_b38	27461836:27462701:clu_47910	5.1e-14	-0.44	Skin - Not Sun Exposed (Suprapubic)
								ENSG00000115226.9	FNDC4	chr2_27518205_C_G_b38	27492478:27493389:clu_47938	2.2e-13	0.27	Adipose - Subcutaneous
								ENSG00000115226.9	FNDC4	chr2_27518205_C_G_b38	27492478:27493389:clu_37777	2.2e-13	0.59	Brain - Nucleus accumbens (basal ganglia)
								ENSG00000138002.14	IFT172	chr2_27518205_C_G_b38	27461836:27462701:clu_42152	2.5e-13	-0.40	Heart - Atrial Appendage
								ENSG00000138002.14	IFT172	chr2_27518205_C_G_b38	27461836:27462701:clu_44310	3.6e-13	-0.43	Esophagus - Mucosa
								ENSG00000138002.14	IFT172	chr2_27518205_C_G_b38	27461836:27462701:clu_48479	7.2e-13	-0.43	Breast - Mammary Tissue
								ENSG00000138002.14	IFT172	chr2_27518205_C_G_b38	27461836:27462701:clu_43997	1.1e-12	-0.42	Esophagus - Muscularis
								ENSG00000138100.13	TRIM54	chr2_27518205_C_G_b38	27299416:27299530:clu_42496	2.2e-12	0.28	Muscle - Skeletal
								ENSG00000138002.14	IFT172	chr2_27518205_C_G_b38	27461836:27462701:clu_42250	2.5e-12	-0.46	Artery - Aorta
								ENSG00000138002.14	IFT172	chr2_27518205_C_G_b38	27461836:27462701:clu_41987	2.6e-12	-0.45	Esophagus - Gastroesophageal Junction
								ENSG00000138002.14	IFT172	chr2_27518205_C_G_b38	27461836:27462701:clu_38205	3.9e-12	-0.79	Minor Salivary Gland
								ENSG00000115226.9	FNDC4	chr2_27518205_C_G_b38	27492478:27493389:clu_40486	9.8e-12	0.36	Brain - Cerebellum
								ENSG00000138002.14	IFT172	chr2_27518205_C_G_b38	27461836:27462701:clu_37939	2.3e-11	-0.63	Adrenal Gland
								ENSG00000138002.14	IFT172	chr2_27518205_C_G_b38	27461836:27462701:clu_38170	6.8e-11	-0.60	Ovary
								ENSG00000115226.9	FNDC4	chr2_27518205_C_G_b38	27492478:27493389:clu_48485	1.1e-10	0.35	Breast - Mammary Tissue
								ENSG00000115226.9	FNDC4	chr2_27518205_C_G_b38	27492478:27493389:clu_48485	1.1e-10	0.35	Breast - Mammary Tissue
								ENSG00000157992.12	KRTCAP3	chr2_27518205_C_G_b38	27442440:27442842:clu_38103	2.7e-10	0.47	Pancreas
								ENSG00000138002.14	IFT172	chr2_27518205_C_G_b38	27461836:27462701:clu_42944	4.7e-10	-0.48	Colon - Sigmoid
								ENSG00000115226.9	FNDC4	chr2_27518205_C_G_b38	27492478:27493389:clu_33489	2.0e-9	0.38	Brain - Hippocampus
								ENSG00000115226.9	FNDC4	chr2_27518205_C_G_b38	27492478:27493389:clu_35308	2.2e-9	0.32	Brain - Frontal Cortex (BA9)
								ENSG00000115226.9	FNDC4	chr2_27518205_C_G_b38	27492478:27493389:clu_36870	2.4e-9	0.54	Brain - Caudate (basal ganglia)
								ENSG00000115226.9	FNDC4	chr2_27518205_C_G_b38	27492478:27493389:clu_46625	8.0e-9	0.18	Adipose - Visceral (Omentum)
								ENSG00000138002.14	IFT172	chr2_27518205_C_G_b38	27461836:27462701:clu_46442	9.8e-9	-0.39	Colon - Transverse
								ENSG00000115226.9	FNDC4	chr2_27518205_C_G_b38	27492478:27493389:clu_37945	1.1e-8	0.28	Adrenal Gland
								ENSG00000115226.9	FNDC4	chr2_27518205_C_G_b38	27492478:27493389:clu_35959	1.2e-8	0.42	Brain - Hypothalamus
								ENSG00000157992.12	KRTCAP3	chr2_27518205_C_G_b38	27442440:27442842:clu_44300	1.2e-8	0.33	Esophagus - Mucosa
								ENSG00000157992.12	KRTCAP3	chr2_27518205_C_G_b38	27442440:27442842:clu_51100	4.8e-8	0.29	Thyroid
								ENSG00000157992.12	KRTCAP3	chr2_27518205_C_G_b38	27442440:27442842:clu_51100	4.8e-8	0.29	Thyroid
								ENSG00000115226.9	FNDC4	chr2_27518205_C_G_b38	27492478:27493389:clu_38523	6.3e-8	0.30	Brain - Cerebellar Hemisphere
								ENSG00000138002.14	IFT172	chr2_27518205_C_G_b38	27461836:27462701:clu_35896	7.6e-8	-0.60	Uterus
								ENSG00000115226.9	FNDC4	chr2_27518205_C_G_b38	27492478:27493389:clu_38339	9.7e-8	0.32	Cells - Cultured fibroblasts
								ENSG00000157992.12	KRTCAP3	chr2_27518205_C_G_b38	27442440:27442842:clu_47898	1.5e-7	0.32	Skin - Not Sun Exposed (Suprapubic)
								ENSG00000115226.9	FNDC4	chr2_27518205_C_G_b38	27492478:27493389:clu_42256	1.6e-7	0.26	Artery - Aorta
								ENSG00000138002.14	IFT172	chr2_27518205_C_G_b38	27461836:27462701:clu_37979	1.6e-7	-0.35	Heart - Left Ventricle
								ENSG00000138002.14	IFT172	chr2_27518205_C_G_b38	27461836:27462701:clu_42736	2.1e-7	-0.37	Stomach
								ENSG00000198522.13	GPN1	chr2_27518205_C_G_b38	27629952:27632633:clu_86041	2.2e-7	0.27	Testis
								ENSG00000084734.8	GCKR	chr2_27518205_C_G_b38	27498797:27499397:clu_32478	3.5e-7	0.33	Liver
								ENSG00000084734.8	GCKR	chr2_27518205_C_G_b38	27498797:27499397:clu_32478	3.5e-7	0.33	Liver
								ENSG00000115226.9	FNDC4	chr2_27518205_C_G_b38	27492478:27493389:clu_32553	4.1e-7	0.34	Brain - Anterior cingulate cortex (BA24)
								ENSG00000115226.9	FNDC4	chr2_27518205_C_G_b38	27492478:27493389:clu_37924	4.9e-7	0.35	Brain - Cortex
								ENSG00000115226.9	FNDC4	chr2_27518205_C_G_b38	27492478:27493389:clu_46448	5.1e-7	0.29	Colon - Transverse
								ENSG00000198522.13	GPN1	chr2_27518205_C_G_b38	27629952:27632633:clu_49054	7.0e-7	0.27	Skin - Sun Exposed (Lower leg)
								ENSG00000115226.9	FNDC4	chr2_27518205_C_G_b38	27492478:27493389:clu_32897	7.1e-7	0.53	Brain - Putamen (basal ganglia)
								ENSG00000198522.13	GPN1	chr2_27518205_C_G_b38	27629952:27632633:clu_44172	0.0000010	0.26	Artery - Tibial
								ENSG00000115226.9	FNDC4	chr2_27518205_C_G_b38	27492478:27493389:clu_44315	0.0000033	0.23	Esophagus - Mucosa
								ENSG00000084734.8	GCKR	chr2_27518205_C_G_b38	27498797:27499397:clu_37947	0.0000033	0.41	Adrenal Gland
								ENSG00000115226.9	FNDC4	chr2_27518205_C_G_b38	27492478:27493389:clu_38176	0.0000037	0.31	Ovary
								ENSG00000157992.12	KRTCAP3	chr2_27518205_C_G_b38	27442440:27442842:clu_49028	0.0000037	0.25	Skin - Sun Exposed (Lower leg)
								ENSG00000115226.9	FNDC4	chr2_27518205_C_G_b38	27492478:27493389:clu_30138	0.0000041	0.33	Brain - Amygdala
								ENSG00000115226.9	FNDC4	chr2_27518205_C_G_b38	27492478:27493389:clu_44161	0.000019	0.20	Artery - Tibial
2	rs780093	27519736	rs780095	27518238	-1498	0.88	1	ENSG00000138002.14	IFT172	chr2_27518238_A_G_b38	27461836:27462701:clu_51111	2.9e-34	-0.60	Thyroid
								ENSG00000138002.14	IFT172	chr2_27518238_A_G_b38	27461836:27462701:clu_49039	2.7e-23	-0.55	Skin - Sun Exposed (Lower leg)
								ENSG00000138002.14	IFT172	chr2_27518238_A_G_b38	27461836:27462701:clu_45428	1.5e-22	-0.76	Pituitary
								ENSG00000138002.14	IFT172	chr2_27518238_A_G_b38	27461836:27462701:clu_45428	1.5e-22	-0.76	Pituitary
								ENSG00000138002.14	IFT172	chr2_27518238_A_G_b38	27461836:27462701:clu_86009	7.5e-21	-0.68	Testis
								ENSG00000138002.14	IFT172	chr2_27518238_A_G_b38	27461836:27462701:clu_47932	3.0e-20	-0.50	Adipose - Subcutaneous
								ENSG00000138002.14	IFT172	chr2_27518238_A_G_b38	27461836:27462701:clu_42537	2.4e-19	-0.45	Muscle - Skeletal
								ENSG00000138002.14	IFT172	chr2_27518238_A_G_b38	27461836:27462701:clu_42537	2.4e-19	-0.45	Muscle - Skeletal
								ENSG00000138002.14	IFT172	chr2_27518238_A_G_b38	27461836:27462701:clu_46619	2.2e-17	-0.52	Adipose - Visceral (Omentum)
								ENSG00000138002.14	IFT172	chr2_27518238_A_G_b38	27461836:27462701:clu_50635	4.0e-17	-0.46	Lung
								ENSG00000138002.14	IFT172	chr2_27518238_A_G_b38	27461836:27462701:clu_50635	4.0e-17	-0.46	Lung
								ENSG00000138002.14	IFT172	chr2_27518238_A_G_b38	27461836:27462701:clu_49438	1.5e-16	-0.49	Nerve - Tibial
								ENSG00000138002.14	IFT172	chr2_27518238_A_G_b38	27461836:27462701:clu_49438	1.5e-16	-0.49	Nerve - Tibial
								ENSG00000138002.14	IFT172	chr2_27518238_A_G_b38	27461836:27462701:clu_44155	4.5e-16	-0.45	Artery - Tibial
								ENSG00000138002.14	IFT172	chr2_27518238_A_G_b38	27461836:27462701:clu_47910	7.9e-16	-0.47	Skin - Not Sun Exposed (Suprapubic)
								ENSG00000138002.14	IFT172	chr2_27518238_A_G_b38	27461836:27462701:clu_37939	2.6e-15	-0.75	Adrenal Gland
								ENSG00000115226.9	FNDC4	chr2_27518238_A_G_b38	27492478:27493389:clu_47938	8.9e-15	0.28	Adipose - Subcutaneous
								ENSG00000138002.14	IFT172	chr2_27518238_A_G_b38	27461836:27462701:clu_48479	1.3e-14	-0.46	Breast - Mammary Tissue
								ENSG00000138002.14	IFT172	chr2_27518238_A_G_b38	27461836:27462701:clu_44310	1.6e-14	-0.46	Esophagus - Mucosa
								ENSG00000138002.14	IFT172	chr2_27518238_A_G_b38	27461836:27462701:clu_40979	3.2e-14	-0.67	Spleen
								ENSG00000138002.14	IFT172	chr2_27518238_A_G_b38	27461836:27462701:clu_40979	3.2e-14	-0.67	Spleen
								ENSG00000138002.14	IFT172	chr2_27518238_A_G_b38	27461836:27462701:clu_42152	4.0e-14	-0.42	Heart - Atrial Appendage
								ENSG00000138002.14	IFT172	chr2_27518238_A_G_b38	27461836:27462701:clu_42250	9.0e-13	-0.48	Artery - Aorta
								ENSG00000138100.13	TRIM54	chr2_27518238_A_G_b38	27299416:27299530:clu_42496	9.0e-13	0.28	Muscle - Skeletal
								ENSG00000138002.14	IFT172	chr2_27518238_A_G_b38	27461836:27462701:clu_41987	1.4e-12	-0.46	Esophagus - Gastroesophageal Junction
								ENSG00000115226.9	FNDC4	chr2_27518238_A_G_b38	27492478:27493389:clu_37777	1.8e-12	0.57	Brain - Nucleus accumbens (basal ganglia)
								ENSG00000138002.14	IFT172	chr2_27518238_A_G_b38	27461836:27462701:clu_43997	5.9e-12	-0.41	Esophagus - Muscularis
								ENSG00000138002.14	IFT172	chr2_27518238_A_G_b38	27461836:27462701:clu_38170	5.9e-12	-0.65	Ovary
								ENSG00000157992.12	KRTCAP3	chr2_27518238_A_G_b38	27442440:27442842:clu_38103	1.4e-11	0.51	Pancreas
								ENSG00000138002.14	IFT172	chr2_27518238_A_G_b38	27461836:27462701:clu_38205	1.4e-11	-0.75	Minor Salivary Gland
								ENSG00000115226.9	FNDC4	chr2_27518238_A_G_b38	27492478:27493389:clu_40486	1.5e-11	0.35	Brain - Cerebellum
								ENSG00000115226.9	FNDC4	chr2_27518238_A_G_b38	27492478:27493389:clu_48485	2.1e-11	0.36	Breast - Mammary Tissue
								ENSG00000115226.9	FNDC4	chr2_27518238_A_G_b38	27492478:27493389:clu_48485	2.1e-11	0.36	Breast - Mammary Tissue
								ENSG00000138002.14	IFT172	chr2_27518238_A_G_b38	27461836:27462701:clu_42944	4.7e-11	-0.51	Colon - Sigmoid
								ENSG00000138002.14	IFT172	chr2_27518238_A_G_b38	27461836:27462701:clu_46442	2.3e-10	-0.43	Colon - Transverse
								ENSG00000115226.9	FNDC4	chr2_27518238_A_G_b38	27492478:27493389:clu_35308	1.1e-9	0.33	Brain - Frontal Cortex (BA9)
								ENSG00000115226.9	FNDC4	chr2_27518238_A_G_b38	27492478:27493389:clu_37945	1.2e-9	0.31	Adrenal Gland
								ENSG00000115226.9	FNDC4	chr2_27518238_A_G_b38	27492478:27493389:clu_36870	1.2e-9	0.55	Brain - Caudate (basal ganglia)
								ENSG00000157992.12	KRTCAP3	chr2_27518238_A_G_b38	27442440:27442842:clu_44300	5.0e-9	0.34	Esophagus - Mucosa
								ENSG00000157992.12	KRTCAP3	chr2_27518238_A_G_b38	27442440:27442842:clu_51100	5.3e-9	0.31	Thyroid
								ENSG00000157992.12	KRTCAP3	chr2_27518238_A_G_b38	27442440:27442842:clu_51100	5.3e-9	0.31	Thyroid
								ENSG00000115226.9	FNDC4	chr2_27518238_A_G_b38	27492478:27493389:clu_35959	5.7e-9	0.43	Brain - Hypothalamus
								ENSG00000115226.9	FNDC4	chr2_27518238_A_G_b38	27492478:27493389:clu_33489	5.8e-9	0.37	Brain - Hippocampus
								ENSG00000138002.14	IFT172	chr2_27518238_A_G_b38	27461836:27462701:clu_37979	6.6e-9	-0.39	Heart - Left Ventricle
								ENSG00000115226.9	FNDC4	chr2_27518238_A_G_b38	27492478:27493389:clu_38339	9.6e-9	0.34	Cells - Cultured fibroblasts
								ENSG00000138002.14	IFT172	chr2_27518238_A_G_b38	27461836:27462701:clu_35896	1.2e-8	-0.64	Uterus
								ENSG00000138002.14	IFT172	chr2_27518238_A_G_b38	27461836:27462701:clu_42736	1.3e-8	-0.41	Stomach
								ENSG00000115226.9	FNDC4	chr2_27518238_A_G_b38	27492478:27493389:clu_46625	1.6e-8	0.18	Adipose - Visceral (Omentum)
								ENSG00000157992.12	KRTCAP3	chr2_27518238_A_G_b38	27442440:27442842:clu_47898	1.8e-8	0.34	Skin - Not Sun Exposed (Suprapubic)
								ENSG00000115226.9	FNDC4	chr2_27518238_A_G_b38	27492478:27493389:clu_38523	4.9e-8	0.30	Brain - Cerebellar Hemisphere
								ENSG00000084734.8	GCKR	chr2_27518238_A_G_b38	27498797:27499397:clu_32478	5.3e-8	0.35	Liver
								ENSG00000084734.8	GCKR	chr2_27518238_A_G_b38	27498797:27499397:clu_32478	5.3e-8	0.35	Liver
								ENSG00000115226.9	FNDC4	chr2_27518238_A_G_b38	27492478:27493389:clu_38176	6.1e-8	0.37	Ovary
								ENSG00000115226.9	FNDC4	chr2_27518238_A_G_b38	27492478:27493389:clu_32553	1.1e-7	0.35	Brain - Anterior cingulate cortex (BA24)
								ENSG00000115226.9	FNDC4	chr2_27518238_A_G_b38	27492478:27493389:clu_42256	2.0e-7	0.26	Artery - Aorta
								ENSG00000115226.9	FNDC4	chr2_27518238_A_G_b38	27492478:27493389:clu_37924	2.1e-7	0.36	Brain - Cortex
								ENSG00000198522.13	GPN1	chr2_27518238_A_G_b38	27629952:27632633:clu_86041	3.6e-7	0.27	Testis
								ENSG00000115226.9	FNDC4	chr2_27518238_A_G_b38	27492478:27493389:clu_32897	5.8e-7	0.53	Brain - Putamen (basal ganglia)
								ENSG00000138002.14	IFT172	chr2_27518238_A_G_b38	27461836:27462701:clu_37930	0.0000010	-0.58	Vagina
								ENSG00000084734.8	GCKR	chr2_27518238_A_G_b38	27498797:27499397:clu_37947	0.0000011	0.44	Adrenal Gland
								ENSG00000138002.14	IFT172	chr2_27518238_A_G_b38	27461836:27462701:clu_38333	0.0000013	-0.28	Cells - Cultured fibroblasts
								ENSG00000198522.13	GPN1	chr2_27518238_A_G_b38	27629952:27632633:clu_44172	0.0000013	0.26	Artery - Tibial
								ENSG00000115226.9	FNDC4	chr2_27518238_A_G_b38	27492478:27493389:clu_46448	0.0000017	0.28	Colon - Transverse
								ENSG00000115226.9	FNDC4	chr2_27518238_A_G_b38	27492478:27493389:clu_44161	0.0000020	0.22	Artery - Tibial
								ENSG00000115226.9	FNDC4	chr2_27518238_A_G_b38	27492478:27493389:clu_44315	0.0000025	0.23	Esophagus - Mucosa
								ENSG00000115226.9	FNDC4	chr2_27518238_A_G_b38	27492478:27493389:clu_30138	0.0000056	0.33	Brain - Amygdala
								ENSG00000198522.13	GPN1	chr2_27518238_A_G_b38	27629952:27632633:clu_49054	0.0000079	0.24	Skin - Sun Exposed (Lower leg)
								ENSG00000115226.9	FNDC4	chr2_27518238_A_G_b38	27492478:27493389:clu_49045	0.000010	0.21	Skin - Sun Exposed (Lower leg)
2	rs780093	27519736	rs780094	27518370	-1366	0.98	0.99	ENSG00000138002.14	IFT172	chr2_27518370_T_C_b38	27461836:27462701:clu_51111	7.4e-29	-0.58	Thyroid
								ENSG00000138002.14	IFT172	chr2_27518370_T_C_b38	27461836:27462701:clu_49039	1.5e-19	-0.50	Skin - Sun Exposed (Lower leg)
								ENSG00000138002.14	IFT172	chr2_27518370_T_C_b38	27461836:27462701:clu_86009	4.1e-18	-0.67	Testis
								ENSG00000138002.14	IFT172	chr2_27518370_T_C_b38	27461836:27462701:clu_45428	1.1e-17	-0.71	Pituitary
								ENSG00000138002.14	IFT172	chr2_27518370_T_C_b38	27461836:27462701:clu_45428	1.1e-17	-0.71	Pituitary
								ENSG00000138002.14	IFT172	chr2_27518370_T_C_b38	27461836:27462701:clu_46619	2.3e-17	-0.54	Adipose - Visceral (Omentum)
								ENSG00000138002.14	IFT172	chr2_27518370_T_C_b38	27461836:27462701:clu_50635	8.6e-17	-0.47	Lung
								ENSG00000138002.14	IFT172	chr2_27518370_T_C_b38	27461836:27462701:clu_50635	8.6e-17	-0.47	Lung
								ENSG00000138002.14	IFT172	chr2_27518370_T_C_b38	27461836:27462701:clu_42537	8.9e-17	-0.43	Muscle - Skeletal
								ENSG00000138002.14	IFT172	chr2_27518370_T_C_b38	27461836:27462701:clu_42537	8.9e-17	-0.43	Muscle - Skeletal
								ENSG00000138002.14	IFT172	chr2_27518370_T_C_b38	27461836:27462701:clu_47932	1.6e-16	-0.46	Adipose - Subcutaneous
								ENSG00000138002.14	IFT172	chr2_27518370_T_C_b38	27461836:27462701:clu_49438	2.3e-14	-0.47	Nerve - Tibial
								ENSG00000138002.14	IFT172	chr2_27518370_T_C_b38	27461836:27462701:clu_49438	2.3e-14	-0.47	Nerve - Tibial
								ENSG00000138002.14	IFT172	chr2_27518370_T_C_b38	27461836:27462701:clu_47910	8.5e-14	-0.45	Skin - Not Sun Exposed (Suprapubic)
								ENSG00000115226.9	FNDC4	chr2_27518370_T_C_b38	27492478:27493389:clu_47938	1.4e-13	0.28	Adipose - Subcutaneous
								ENSG00000138002.14	IFT172	chr2_27518370_T_C_b38	27461836:27462701:clu_42152	8.9e-13	-0.41	Heart - Atrial Appendage
								ENSG00000138002.14	IFT172	chr2_27518370_T_C_b38	27461836:27462701:clu_42250	1.2e-12	-0.48	Artery - Aorta
								ENSG00000138002.14	IFT172	chr2_27518370_T_C_b38	27461836:27462701:clu_48479	1.5e-12	-0.45	Breast - Mammary Tissue
								ENSG00000138002.14	IFT172	chr2_27518370_T_C_b38	27461836:27462701:clu_44155	2.1e-12	-0.40	Artery - Tibial
								ENSG00000138002.14	IFT172	chr2_27518370_T_C_b38	27461836:27462701:clu_44310	3.5e-12	-0.44	Esophagus - Mucosa
								ENSG00000138002.14	IFT172	chr2_27518370_T_C_b38	27461836:27462701:clu_37939	4.0e-12	-0.66	Adrenal Gland
								ENSG00000138100.13	TRIM54	chr2_27518370_T_C_b38	27299416:27299530:clu_42496	4.7e-12	0.28	Muscle - Skeletal
								ENSG00000138002.14	IFT172	chr2_27518370_T_C_b38	27461836:27462701:clu_40979	1.5e-11	-0.61	Spleen
								ENSG00000138002.14	IFT172	chr2_27518370_T_C_b38	27461836:27462701:clu_40979	1.5e-11	-0.61	Spleen
								ENSG00000115226.9	FNDC4	chr2_27518370_T_C_b38	27492478:27493389:clu_37777	1.7e-11	0.57	Brain - Nucleus accumbens (basal ganglia)
								ENSG00000115226.9	FNDC4	chr2_27518370_T_C_b38	27492478:27493389:clu_40486	4.3e-11	0.35	Brain - Cerebellum
								ENSG00000115226.9	FNDC4	chr2_27518370_T_C_b38	27492478:27493389:clu_33489	6.8e-11	0.44	Brain - Hippocampus
								ENSG00000138002.14	IFT172	chr2_27518370_T_C_b38	27461836:27462701:clu_38170	8.3e-11	-0.61	Ovary
								ENSG00000138002.14	IFT172	chr2_27518370_T_C_b38	27461836:27462701:clu_41987	2.0e-10	-0.42	Esophagus - Gastroesophageal Junction
								ENSG00000138002.14	IFT172	chr2_27518370_T_C_b38	27461836:27462701:clu_38205	2.9e-10	-0.74	Minor Salivary Gland
								ENSG00000138002.14	IFT172	chr2_27518370_T_C_b38	27461836:27462701:clu_43997	7.5e-10	-0.38	Esophagus - Muscularis
								ENSG00000138002.14	IFT172	chr2_27518370_T_C_b38	27461836:27462701:clu_46442	1.1e-8	-0.41	Colon - Transverse
								ENSG00000138002.14	IFT172	chr2_27518370_T_C_b38	27461836:27462701:clu_42944	1.2e-8	-0.45	Colon - Sigmoid
								ENSG00000115226.9	FNDC4	chr2_27518370_T_C_b38	27492478:27493389:clu_42256	2.6e-8	0.28	Artery - Aorta
								ENSG00000115226.9	FNDC4	chr2_27518370_T_C_b38	27492478:27493389:clu_36870	4.4e-8	0.53	Brain - Caudate (basal ganglia)
								ENSG00000115226.9	FNDC4	chr2_27518370_T_C_b38	27492478:27493389:clu_35308	5.2e-8	0.32	Brain - Frontal Cortex (BA9)
								ENSG00000157992.12	KRTCAP3	chr2_27518370_T_C_b38	27442440:27442842:clu_44300	5.2e-8	0.33	Esophagus - Mucosa
								ENSG00000157992.12	KRTCAP3	chr2_27518370_T_C_b38	27442440:27442842:clu_47898	6.6e-8	0.34	Skin - Not Sun Exposed (Suprapubic)
								ENSG00000084734.8	GCKR	chr2_27518370_T_C_b38	27498797:27499397:clu_32478	7.2e-8	0.36	Liver
								ENSG00000084734.8	GCKR	chr2_27518370_T_C_b38	27498797:27499397:clu_32478	7.2e-8	0.36	Liver
								ENSG00000115226.9	FNDC4	chr2_27518370_T_C_b38	27492478:27493389:clu_37945	1.1e-7	0.27	Adrenal Gland
								ENSG00000198522.13	GPN1	chr2_27518370_T_C_b38	27629952:27632633:clu_44172	2.2e-7	0.28	Artery - Tibial
								ENSG00000115226.9	FNDC4	chr2_27518370_T_C_b38	27492478:27493389:clu_35959	3.0e-7	0.40	Brain - Hypothalamus
								ENSG00000138002.14	IFT172	chr2_27518370_T_C_b38	27461836:27462701:clu_37979	6.8e-7	-0.34	Heart - Left Ventricle
								ENSG00000115226.9	FNDC4	chr2_27518370_T_C_b38	27492478:27493389:clu_32553	6.8e-7	0.35	Brain - Anterior cingulate cortex (BA24)
								ENSG00000157992.12	KRTCAP3	chr2_27518370_T_C_b38	27442440:27442842:clu_49028	8.2e-7	0.27	Skin - Sun Exposed (Lower leg)
								ENSG00000115226.9	FNDC4	chr2_27518370_T_C_b38	27492478:27493389:clu_48485	0.0000011	0.28	Breast - Mammary Tissue
								ENSG00000115226.9	FNDC4	chr2_27518370_T_C_b38	27492478:27493389:clu_48485	0.0000011	0.28	Breast - Mammary Tissue
								ENSG00000157992.12	KRTCAP3	chr2_27518370_T_C_b38	27442440:27442842:clu_38103	0.0000012	0.38	Pancreas
								ENSG00000115226.9	FNDC4	chr2_27518370_T_C_b38	27492478:27493389:clu_46625	0.0000019	0.16	Adipose - Visceral (Omentum)
								ENSG00000157992.12	KRTCAP3	chr2_27518370_T_C_b38	27442440:27442842:clu_51100	0.0000020	0.27	Thyroid
								ENSG00000157992.12	KRTCAP3	chr2_27518370_T_C_b38	27442440:27442842:clu_51100	0.0000020	0.27	Thyroid
								ENSG00000198522.13	GPN1	chr2_27518370_T_C_b38	27629952:27632633:clu_86041	0.0000029	0.26	Testis
								ENSG00000115226.9	FNDC4	chr2_27518370_T_C_b38	27492478:27493389:clu_38523	0.0000077	0.26	Brain - Cerebellar Hemisphere
								ENSG00000115226.9	FNDC4	chr2_27518370_T_C_b38	27492478:27493389:clu_46448	0.0000080	0.27	Colon - Transverse
								ENSG00000115234.10	SNX17	chr2_27518370_T_C_b38	27376216:27376313:clu_47907	0.000015	0.26	Adipose - Subcutaneous
								ENSG00000115226.9	FNDC4	chr2_27518370_T_C_b38	27492478:27493389:clu_38339	0.000016	0.27	Cells - Cultured fibroblasts
2	rs780093	27519736	rs1313566	27526037	6301	0.88	1	ENSG00000138002.14	IFT172	chr2_27526037_G_A_b38	27461836:27462701:clu_51111	3.8e-33	-0.59	Thyroid
								ENSG00000138002.14	IFT172	chr2_27526037_G_A_b38	27461836:27462701:clu_49039	3.0e-22	-0.53	Skin - Sun Exposed (Lower leg)
								ENSG00000138002.14	IFT172	chr2_27526037_G_A_b38	27461836:27462701:clu_45428	5.2e-22	-0.75	Pituitary
								ENSG00000138002.14	IFT172	chr2_27526037_G_A_b38	27461836:27462701:clu_45428	5.2e-22	-0.75	Pituitary
								ENSG00000138002.14	IFT172	chr2_27526037_G_A_b38	27461836:27462701:clu_86009	1.4e-20	-0.68	Testis
								ENSG00000138002.14	IFT172	chr2_27526037_G_A_b38	27461836:27462701:clu_47932	2.9e-19	-0.48	Adipose - Subcutaneous
								ENSG00000138002.14	IFT172	chr2_27526037_G_A_b38	27461836:27462701:clu_42537	5.2e-18	-0.43	Muscle - Skeletal
								ENSG00000138002.14	IFT172	chr2_27526037_G_A_b38	27461836:27462701:clu_42537	5.2e-18	-0.43	Muscle - Skeletal
								ENSG00000138002.14	IFT172	chr2_27526037_G_A_b38	27461836:27462701:clu_46619	4.4e-17	-0.51	Adipose - Visceral (Omentum)
								ENSG00000138002.14	IFT172	chr2_27526037_G_A_b38	27461836:27462701:clu_50635	5.9e-17	-0.45	Lung
								ENSG00000138002.14	IFT172	chr2_27526037_G_A_b38	27461836:27462701:clu_50635	5.9e-17	-0.45	Lung
								ENSG00000138002.14	IFT172	chr2_27526037_G_A_b38	27461836:27462701:clu_49438	2.0e-15	-0.46	Nerve - Tibial
								ENSG00000138002.14	IFT172	chr2_27526037_G_A_b38	27461836:27462701:clu_49438	2.0e-15	-0.46	Nerve - Tibial
								ENSG00000115226.9	FNDC4	chr2_27526037_G_A_b38	27492478:27493389:clu_47938	7.1e-15	0.28	Adipose - Subcutaneous
								ENSG00000138002.14	IFT172	chr2_27526037_G_A_b38	27461836:27462701:clu_44155	9.1e-15	-0.42	Artery - Tibial
								ENSG00000138002.14	IFT172	chr2_27526037_G_A_b38	27461836:27462701:clu_47910	6.4e-14	-0.44	Skin - Not Sun Exposed (Suprapubic)
								ENSG00000138002.14	IFT172	chr2_27526037_G_A_b38	27461836:27462701:clu_37939	7.0e-14	-0.70	Adrenal Gland
								ENSG00000138002.14	IFT172	chr2_27526037_G_A_b38	27461836:27462701:clu_42250	8.1e-14	-0.49	Artery - Aorta
								ENSG00000138002.14	IFT172	chr2_27526037_G_A_b38	27461836:27462701:clu_44310	9.6e-14	-0.44	Esophagus - Mucosa
								ENSG00000138002.14	IFT172	chr2_27526037_G_A_b38	27461836:27462701:clu_48479	1.9e-13	-0.44	Breast - Mammary Tissue
								ENSG00000138002.14	IFT172	chr2_27526037_G_A_b38	27461836:27462701:clu_40979	2.3e-13	-0.65	Spleen
								ENSG00000138002.14	IFT172	chr2_27526037_G_A_b38	27461836:27462701:clu_40979	2.3e-13	-0.65	Spleen
								ENSG00000138002.14	IFT172	chr2_27526037_G_A_b38	27461836:27462701:clu_42152	1.5e-12	-0.39	Heart - Atrial Appendage
								ENSG00000138002.14	IFT172	chr2_27526037_G_A_b38	27461836:27462701:clu_43997	1.5e-12	-0.42	Esophagus - Muscularis
								ENSG00000115226.9	FNDC4	chr2_27526037_G_A_b38	27492478:27493389:clu_37777	2.6e-12	0.56	Brain - Nucleus accumbens (basal ganglia)
								ENSG00000138100.13	TRIM54	chr2_27526037_G_A_b38	27299416:27299530:clu_42496	3.7e-12	0.27	Muscle - Skeletal
								ENSG00000138002.14	IFT172	chr2_27526037_G_A_b38	27461836:27462701:clu_38205	1.2e-11	-0.76	Minor Salivary Gland
								ENSG00000138002.14	IFT172	chr2_27526037_G_A_b38	27461836:27462701:clu_41987	1.3e-11	-0.43	Esophagus - Gastroesophageal Junction
								ENSG00000138002.14	IFT172	chr2_27526037_G_A_b38	27461836:27462701:clu_38170	2.5e-11	-0.62	Ovary
								ENSG00000115226.9	FNDC4	chr2_27526037_G_A_b38	27492478:27493389:clu_40486	4.7e-11	0.34	Brain - Cerebellum
								ENSG00000115226.9	FNDC4	chr2_27526037_G_A_b38	27492478:27493389:clu_48485	6.0e-11	0.35	Breast - Mammary Tissue
								ENSG00000115226.9	FNDC4	chr2_27526037_G_A_b38	27492478:27493389:clu_48485	6.0e-11	0.35	Breast - Mammary Tissue
								ENSG00000157992.12	KRTCAP3	chr2_27526037_G_A_b38	27442440:27442842:clu_38103	3.5e-10	0.47	Pancreas
								ENSG00000138002.14	IFT172	chr2_27526037_G_A_b38	27461836:27462701:clu_46442	7.5e-10	-0.42	Colon - Transverse
								ENSG00000138002.14	IFT172	chr2_27526037_G_A_b38	27461836:27462701:clu_42944	9.7e-10	-0.47	Colon - Sigmoid
								ENSG00000115226.9	FNDC4	chr2_27526037_G_A_b38	27492478:27493389:clu_37945	1.5e-9	0.30	Adrenal Gland
								ENSG00000115226.9	FNDC4	chr2_27526037_G_A_b38	27492478:27493389:clu_33489	2.1e-9	0.37	Brain - Hippocampus
								ENSG00000115226.9	FNDC4	chr2_27526037_G_A_b38	27492478:27493389:clu_35308	2.9e-9	0.31	Brain - Frontal Cortex (BA9)
								ENSG00000138002.14	IFT172	chr2_27526037_G_A_b38	27461836:27462701:clu_37979	3.8e-9	-0.39	Heart - Left Ventricle
								ENSG00000115226.9	FNDC4	chr2_27526037_G_A_b38	27492478:27493389:clu_36870	4.8e-9	0.52	Brain - Caudate (basal ganglia)
								ENSG00000138002.14	IFT172	chr2_27526037_G_A_b38	27461836:27462701:clu_35896	7.4e-9	-0.63	Uterus
								ENSG00000115226.9	FNDC4	chr2_27526037_G_A_b38	27492478:27493389:clu_35959	9.6e-9	0.41	Brain - Hypothalamus
								ENSG00000157992.12	KRTCAP3	chr2_27526037_G_A_b38	27442440:27442842:clu_44300	1.1e-8	0.33	Esophagus - Mucosa
								ENSG00000115226.9	FNDC4	chr2_27526037_G_A_b38	27492478:27493389:clu_38339	1.3e-8	0.34	Cells - Cultured fibroblasts
								ENSG00000115226.9	FNDC4	chr2_27526037_G_A_b38	27492478:27493389:clu_42256	2.5e-8	0.28	Artery - Aorta
								ENSG00000157992.12	KRTCAP3	chr2_27526037_G_A_b38	27442440:27442842:clu_51100	2.5e-8	0.30	Thyroid
								ENSG00000157992.12	KRTCAP3	chr2_27526037_G_A_b38	27442440:27442842:clu_51100	2.5e-8	0.30	Thyroid
								ENSG00000115226.9	FNDC4	chr2_27526037_G_A_b38	27492478:27493389:clu_46625	2.7e-8	0.17	Adipose - Visceral (Omentum)
								ENSG00000157992.12	KRTCAP3	chr2_27526037_G_A_b38	27442440:27442842:clu_47898	2.7e-8	0.33	Skin - Not Sun Exposed (Suprapubic)
								ENSG00000198522.13	GPN1	chr2_27526037_G_A_b38	27629952:27632633:clu_86041	7.7e-8	0.29	Testis
								ENSG00000115226.9	FNDC4	chr2_27526037_G_A_b38	27492478:27493389:clu_38523	7.7e-8	0.29	Brain - Cerebellar Hemisphere
								ENSG00000084734.8	GCKR	chr2_27526037_G_A_b38	27498797:27499397:clu_32478	1.1e-7	0.34	Liver
								ENSG00000084734.8	GCKR	chr2_27526037_G_A_b38	27498797:27499397:clu_32478	1.1e-7	0.34	Liver
								ENSG00000115226.9	FNDC4	chr2_27526037_G_A_b38	27492478:27493389:clu_38176	1.2e-7	0.36	Ovary
								ENSG00000138002.14	IFT172	chr2_27526037_G_A_b38	27461836:27462701:clu_42736	1.7e-7	-0.37	Stomach
								ENSG00000198522.13	GPN1	chr2_27526037_G_A_b38	27629952:27632633:clu_44172	1.8e-7	0.28	Artery - Tibial
								ENSG00000115226.9	FNDC4	chr2_27526037_G_A_b38	27492478:27493389:clu_37924	2.9e-7	0.35	Brain - Cortex
								ENSG00000115226.9	FNDC4	chr2_27526037_G_A_b38	27492478:27493389:clu_32553	5.5e-7	0.33	Brain - Anterior cingulate cortex (BA24)
								ENSG00000115226.9	FNDC4	chr2_27526037_G_A_b38	27492478:27493389:clu_32897	6.5e-7	0.52	Brain - Putamen (basal ganglia)
								ENSG00000115226.9	FNDC4	chr2_27526037_G_A_b38	27492478:27493389:clu_44315	0.0000012	0.24	Esophagus - Mucosa
								ENSG00000198522.13	GPN1	chr2_27526037_G_A_b38	27629952:27632633:clu_49054	0.0000012	0.26	Skin - Sun Exposed (Lower leg)
								ENSG00000138002.14	IFT172	chr2_27526037_G_A_b38	27461836:27462701:clu_37930	0.0000015	-0.57	Vagina
								ENSG00000138002.14	IFT172	chr2_27526037_G_A_b38	27461836:27462701:clu_38333	0.0000036	-0.26	Cells - Cultured fibroblasts
								ENSG00000157992.12	KRTCAP3	chr2_27526037_G_A_b38	27442440:27442842:clu_49028	0.0000040	0.25	Skin - Sun Exposed (Lower leg)
								ENSG00000115226.9	FNDC4	chr2_27526037_G_A_b38	27492478:27493389:clu_30138	0.0000055	0.32	Brain - Amygdala
								ENSG00000115226.9	FNDC4	chr2_27526037_G_A_b38	27492478:27493389:clu_44161	0.0000063	0.21	Artery - Tibial
								ENSG00000115226.9	FNDC4	chr2_27526037_G_A_b38	27492478:27493389:clu_46448	0.000024	0.25	Colon - Transverse
								ENSG00000115226.9	FNDC4	chr2_27526037_G_A_b38	27492478:27493389:clu_49045	0.000025	0.20	Skin - Sun Exposed (Lower leg)
2	rs780093	27519736	rs6753534	27530004	10268	0.86	0.98	ENSG00000138002.14	IFT172	chr2_27530004_C_T_b38	27461836:27462701:clu_51111	6.2e-28	-0.54	Thyroid
								ENSG00000138002.14	IFT172	chr2_27530004_C_T_b38	27461836:27462701:clu_45428	5.1e-21	-0.73	Pituitary
								ENSG00000138002.14	IFT172	chr2_27530004_C_T_b38	27461836:27462701:clu_45428	5.1e-21	-0.73	Pituitary
								ENSG00000138002.14	IFT172	chr2_27530004_C_T_b38	27461836:27462701:clu_47932	1.0e-18	-0.48	Adipose - Subcutaneous
								ENSG00000138002.14	IFT172	chr2_27530004_C_T_b38	27461836:27462701:clu_49039	2.0e-18	-0.48	Skin - Sun Exposed (Lower leg)
								ENSG00000138002.14	IFT172	chr2_27530004_C_T_b38	27461836:27462701:clu_86009	1.3e-17	-0.63	Testis
								ENSG00000138002.14	IFT172	chr2_27530004_C_T_b38	27461836:27462701:clu_46619	5.0e-16	-0.49	Adipose - Visceral (Omentum)
								ENSG00000138002.14	IFT172	chr2_27530004_C_T_b38	27461836:27462701:clu_50635	1.8e-15	-0.43	Lung
								ENSG00000138002.14	IFT172	chr2_27530004_C_T_b38	27461836:27462701:clu_50635	1.8e-15	-0.43	Lung
								ENSG00000138002.14	IFT172	chr2_27530004_C_T_b38	27461836:27462701:clu_49438	2.4e-15	-0.46	Nerve - Tibial
								ENSG00000138002.14	IFT172	chr2_27530004_C_T_b38	27461836:27462701:clu_49438	2.4e-15	-0.46	Nerve - Tibial
								ENSG00000138002.14	IFT172	chr2_27530004_C_T_b38	27461836:27462701:clu_47910	7.2e-15	-0.46	Skin - Not Sun Exposed (Suprapubic)
								ENSG00000138002.14	IFT172	chr2_27530004_C_T_b38	27461836:27462701:clu_42537	2.7e-14	-0.38	Muscle - Skeletal
								ENSG00000138002.14	IFT172	chr2_27530004_C_T_b38	27461836:27462701:clu_42537	2.7e-14	-0.38	Muscle - Skeletal
								ENSG00000138002.14	IFT172	chr2_27530004_C_T_b38	27461836:27462701:clu_37939	6.3e-14	-0.72	Adrenal Gland
								ENSG00000138002.14	IFT172	chr2_27530004_C_T_b38	27461836:27462701:clu_44310	3.4e-13	-0.44	Esophagus - Mucosa
								ENSG00000138002.14	IFT172	chr2_27530004_C_T_b38	27461836:27462701:clu_48479	7.1e-13	-0.43	Breast - Mammary Tissue
								ENSG00000138002.14	IFT172	chr2_27530004_C_T_b38	27461836:27462701:clu_40979	7.2e-13	-0.65	Spleen
								ENSG00000138002.14	IFT172	chr2_27530004_C_T_b38	27461836:27462701:clu_40979	7.2e-13	-0.65	Spleen
								ENSG00000138002.14	IFT172	chr2_27530004_C_T_b38	27461836:27462701:clu_44155	1.5e-12	-0.39	Artery - Tibial
								ENSG00000115226.9	FNDC4	chr2_27530004_C_T_b38	27492478:27493389:clu_37777	1.4e-11	0.54	Brain - Nucleus accumbens (basal ganglia)
								ENSG00000115226.9	FNDC4	chr2_27530004_C_T_b38	27492478:27493389:clu_47938	1.6e-11	0.25	Adipose - Subcutaneous
								ENSG00000138002.14	IFT172	chr2_27530004_C_T_b38	27461836:27462701:clu_41987	2.0e-11	-0.43	Esophagus - Gastroesophageal Junction
								ENSG00000138002.14	IFT172	chr2_27530004_C_T_b38	27461836:27462701:clu_43997	4.5e-11	-0.40	Esophagus - Muscularis
								ENSG00000138002.14	IFT172	chr2_27530004_C_T_b38	27461836:27462701:clu_42152	4.6e-11	-0.37	Heart - Atrial Appendage
								ENSG00000115226.9	FNDC4	chr2_27530004_C_T_b38	27492478:27493389:clu_40486	2.3e-10	0.32	Brain - Cerebellum
								ENSG00000115226.9	FNDC4	chr2_27530004_C_T_b38	27492478:27493389:clu_36870	1.3e-9	0.54	Brain - Caudate (basal ganglia)
								ENSG00000138002.14	IFT172	chr2_27530004_C_T_b38	27461836:27462701:clu_38170	1.5e-9	-0.59	Ovary
								ENSG00000115226.9	FNDC4	chr2_27530004_C_T_b38	27492478:27493389:clu_38339	1.5e-9	0.36	Cells - Cultured fibroblasts
								ENSG00000138002.14	IFT172	chr2_27530004_C_T_b38	27461836:27462701:clu_42250	1.8e-9	-0.41	Artery - Aorta
								ENSG00000157992.12	KRTCAP3	chr2_27530004_C_T_b38	27442440:27442842:clu_38103	1.8e-9	0.47	Pancreas
								ENSG00000115226.9	FNDC4	chr2_27530004_C_T_b38	27492478:27493389:clu_35308	1.9e-9	0.32	Brain - Frontal Cortex (BA9)
								ENSG00000115226.9	FNDC4	chr2_27530004_C_T_b38	27492478:27493389:clu_48485	2.1e-9	0.32	Breast - Mammary Tissue
								ENSG00000115226.9	FNDC4	chr2_27530004_C_T_b38	27492478:27493389:clu_48485	2.1e-9	0.32	Breast - Mammary Tissue
								ENSG00000115226.9	FNDC4	chr2_27530004_C_T_b38	27492478:27493389:clu_35959	6.6e-9	0.42	Brain - Hypothalamus
								ENSG00000115226.9	FNDC4	chr2_27530004_C_T_b38	27492478:27493389:clu_33489	8.6e-9	0.36	Brain - Hippocampus
								ENSG00000115226.9	FNDC4	chr2_27530004_C_T_b38	27492478:27493389:clu_37945	1.3e-8	0.29	Adrenal Gland
								ENSG00000138100.13	TRIM54	chr2_27530004_C_T_b38	27299416:27299530:clu_42496	1.6e-8	0.23	Muscle - Skeletal
								ENSG00000157992.12	KRTCAP3	chr2_27530004_C_T_b38	27442440:27442842:clu_51100	2.9e-8	0.30	Thyroid
								ENSG00000157992.12	KRTCAP3	chr2_27530004_C_T_b38	27442440:27442842:clu_51100	2.9e-8	0.30	Thyroid
								ENSG00000138002.14	IFT172	chr2_27530004_C_T_b38	27461836:27462701:clu_46442	4.0e-8	-0.38	Colon - Transverse
								ENSG00000115226.9	FNDC4	chr2_27530004_C_T_b38	27492478:27493389:clu_38523	4.7e-8	0.30	Brain - Cerebellar Hemisphere
								ENSG00000138002.14	IFT172	chr2_27530004_C_T_b38	27461836:27462701:clu_42944	5.4e-8	-0.42	Colon - Sigmoid
								ENSG00000115226.9	FNDC4	chr2_27530004_C_T_b38	27492478:27493389:clu_37924	7.3e-8	0.36	Brain - Cortex
								ENSG00000138002.14	IFT172	chr2_27530004_C_T_b38	27461836:27462701:clu_42736	1.4e-7	-0.39	Stomach
								ENSG00000115226.9	FNDC4	chr2_27530004_C_T_b38	27492478:27493389:clu_32553	2.0e-7	0.35	Brain - Anterior cingulate cortex (BA24)
								ENSG00000138002.14	IFT172	chr2_27530004_C_T_b38	27461836:27462701:clu_35896	2.9e-7	-0.58	Uterus
								ENSG00000115226.9	FNDC4	chr2_27530004_C_T_b38	27492478:27493389:clu_42256	3.1e-7	0.26	Artery - Aorta
								ENSG00000138002.14	IFT172	chr2_27530004_C_T_b38	27461836:27462701:clu_38205	3.2e-7	-0.62	Minor Salivary Gland
								ENSG00000157992.12	KRTCAP3	chr2_27530004_C_T_b38	27442440:27442842:clu_44300	3.5e-7	0.30	Esophagus - Mucosa
								ENSG00000115226.9	FNDC4	chr2_27530004_C_T_b38	27492478:27493389:clu_46625	3.7e-7	0.16	Adipose - Visceral (Omentum)
								ENSG00000138002.14	IFT172	chr2_27530004_C_T_b38	27461836:27462701:clu_37979	4.2e-7	-0.33	Heart - Left Ventricle
								ENSG00000115226.9	FNDC4	chr2_27530004_C_T_b38	27492478:27493389:clu_44315	5.5e-7	0.25	Esophagus - Mucosa
								ENSG00000198522.13	GPN1	chr2_27530004_C_T_b38	27629952:27632633:clu_86041	6.9e-7	0.27	Testis
								ENSG00000084734.8	GCKR	chr2_27530004_C_T_b38	27498797:27499397:clu_32478	8.7e-7	0.32	Liver
								ENSG00000084734.8	GCKR	chr2_27530004_C_T_b38	27498797:27499397:clu_32478	8.7e-7	0.32	Liver
								ENSG00000157992.12	KRTCAP3	chr2_27530004_C_T_b38	27442440:27442842:clu_47898	0.0000012	0.29	Skin - Not Sun Exposed (Suprapubic)
								ENSG00000198522.13	GPN1	chr2_27530004_C_T_b38	27629952:27632633:clu_44172	0.0000029	0.25	Artery - Tibial
								ENSG00000115226.9	FNDC4	chr2_27530004_C_T_b38	27492478:27493389:clu_38176	0.0000031	0.33	Ovary
								ENSG00000115226.9	FNDC4	chr2_27530004_C_T_b38	27492478:27493389:clu_32897	0.0000033	0.48	Brain - Putamen (basal ganglia)
								ENSG00000115226.9	FNDC4	chr2_27530004_C_T_b38	27492478:27493389:clu_44161	0.0000038	0.21	Artery - Tibial
								ENSG00000115226.9	FNDC4	chr2_27530004_C_T_b38	27492478:27493389:clu_30138	0.0000067	0.32	Brain - Amygdala
								ENSG00000198522.13	GPN1	chr2_27530004_C_T_b38	27629952:27632633:clu_49054	0.0000078	0.24	Skin - Sun Exposed (Lower leg)
								ENSG00000198522.13	GPN1	chr2_27530004_C_T_b38	27629952:27632633:clu_46462	0.000011	0.32	Colon - Transverse
								ENSG00000115226.9	FNDC4	chr2_27530004_C_T_b38	27492478:27493389:clu_46448	0.000022	0.25	Colon - Transverse
								ENSG00000198522.13	GPN1	chr2_27530004_C_T_b38	27629952:27632633:clu_47951	0.000022	0.23	Adipose - Subcutaneous
2	rs10454142	48419260	rs17855177	48375113	-44147	0.81	0.99	ENSG00000162869.15	PPP1R21	chr2_48375113_C_T_b38	48505857:48507269:clu_51578	1.3e-27	-0.58	Thyroid
								ENSG00000162869.15	PPP1R21	chr2_48375113_C_T_b38	48505596:48505718:clu_42677	2.3e-17	-0.55	Artery - Aorta
								ENSG00000242441.7	GTF2A1L	chr2_48375113_C_T_b38	48591855:48595228:clu_49933	1.0e-16	0.55	Nerve - Tibial
								ENSG00000243244.5	STON1	chr2_48375113_C_T_b38	48591855:48595228:clu_49933	1.0e-16	0.55	Nerve - Tibial
								ENSG00000242441.7	GTF2A1L	chr2_48375113_C_T_b38	48591855:48595228:clu_44437	2.6e-15	0.55	Esophagus - Muscularis
								ENSG00000243244.5	STON1	chr2_48375113_C_T_b38	48591855:48595228:clu_44437	2.6e-15	0.55	Esophagus - Muscularis
								ENSG00000242441.7	GTF2A1L	chr2_48375113_C_T_b38	48591855:48595228:clu_48397	1.0e-14	0.49	Adipose - Subcutaneous
								ENSG00000243244.5	STON1	chr2_48375113_C_T_b38	48591855:48595228:clu_48397	1.0e-14	0.49	Adipose - Subcutaneous
								ENSG00000162869.15	PPP1R21	chr2_48375113_C_T_b38	48505857:48507269:clu_49532	2.0e-14	-0.42	Skin - Sun Exposed (Lower leg)
								ENSG00000162869.15	PPP1R21	chr2_48375113_C_T_b38	48505857:48507269:clu_44592	2.7e-14	-0.45	Artery - Tibial
								ENSG00000162869.15	PPP1R21	chr2_48375113_C_T_b38	48505596:48505718:clu_48419	1.3e-13	-0.42	Skin - Not Sun Exposed (Suprapubic)
								ENSG00000242441.7	GTF2A1L	chr2_48375113_C_T_b38	48591855:48595228:clu_47096	6.0e-12	0.49	Adipose - Visceral (Omentum)
								ENSG00000243244.5	STON1	chr2_48375113_C_T_b38	48591855:48595228:clu_47096	6.0e-12	0.49	Adipose - Visceral (Omentum)
								ENSG00000162869.15	PPP1R21	chr2_48375113_C_T_b38	48505857:48507269:clu_48393	7.4e-11	-0.38	Adipose - Subcutaneous
								ENSG00000162869.15	PPP1R21	chr2_48375113_C_T_b38	48505596:48505718:clu_49929	8.0e-11	-0.41	Nerve - Tibial
								ENSG00000162869.15	PPP1R21	chr2_48375113_C_T_b38	48505857:48507269:clu_47092	1.8e-9	-0.33	Adipose - Visceral (Omentum)
								ENSG00000162869.15	PPP1R21	chr2_48375113_C_T_b38	48505857:48507269:clu_44773	2.4e-9	-0.32	Esophagus - Mucosa
								ENSG00000242441.7	GTF2A1L	chr2_48375113_C_T_b38	48591855:48595228:clu_44596	6.4e-9	0.37	Artery - Tibial
								ENSG00000243244.5	STON1	chr2_48375113_C_T_b38	48591855:48595228:clu_44596	6.4e-9	0.37	Artery - Tibial
								ENSG00000242441.7	GTF2A1L	chr2_48375113_C_T_b38	48591855:48595228:clu_51122	8.5e-9	0.39	Lung
								ENSG00000243244.5	STON1	chr2_48375113_C_T_b38	48591855:48595228:clu_51122	8.5e-9	0.39	Lung
								ENSG00000243244.5	STON1	chr2_48375113_C_T_b38	48591855:48595228:clu_51122	8.5e-9	0.39	Lung
								ENSG00000162869.15	PPP1R21	chr2_48375113_C_T_b38	48505596:48505718:clu_38732	2.6e-8	-0.36	Cells - Cultured fibroblasts
								ENSG00000162869.15	PPP1R21	chr2_48375113_C_T_b38	48505596:48505718:clu_44061	3.3e-8	-0.49	Prostate
								ENSG00000162869.15	PPP1R21	chr2_48375113_C_T_b38	48505857:48507269:clu_51118	4.4e-8	-0.30	Lung
								ENSG00000162869.15	PPP1R21	chr2_48375113_C_T_b38	48505596:48505718:clu_86847	5.6e-8	-0.49	Testis
								ENSG00000162869.15	PPP1R21	chr2_48375113_C_T_b38	48505596:48505718:clu_42576	5.6e-8	-0.37	Heart - Atrial Appendage
								ENSG00000162869.15	PPP1R21	chr2_48375113_C_T_b38	48505596:48505718:clu_42393	1.9e-7	-0.32	Esophagus - Gastroesophageal Junction
								ENSG00000162869.15	PPP1R21	chr2_48375113_C_T_b38	48505857:48507269:clu_48955	1.9e-7	-0.33	Breast - Mammary Tissue
								ENSG00000162869.15	PPP1R21	chr2_48375113_C_T_b38	48505857:48507269:clu_38478	3.6e-7	-0.41	Pancreas
								ENSG00000068781.21	STON1-GTF2A1L	chr2_48375113_C_T_b38	48769074:48776280:clu_47101	0.0000010	0.32	Adipose - Visceral (Omentum)
								ENSG00000242441.7	GTF2A1L	chr2_48375113_C_T_b38	48591855:48595228:clu_44777	0.0000012	0.33	Esophagus - Mucosa
								ENSG00000243244.5	STON1	chr2_48375113_C_T_b38	48591855:48595228:clu_44777	0.0000012	0.33	Esophagus - Mucosa
								ENSG00000242441.7	GTF2A1L	chr2_48375113_C_T_b38	48591855:48595228:clu_43362	0.0000022	0.42	Colon - Sigmoid
								ENSG00000243244.5	STON1	chr2_48375113_C_T_b38	48591855:48595228:clu_43362	0.0000022	0.42	Colon - Sigmoid
								ENSG00000162869.15	PPP1R21	chr2_48375113_C_T_b38	48505857:48507269:clu_45847	0.0000024	-0.46	Pituitary
								ENSG00000242441.7	GTF2A1L	chr2_48375113_C_T_b38	48620952:48621167:clu_42396	0.0000032	-0.39	Esophagus - Gastroesophageal Junction
								ENSG00000243244.5	STON1	chr2_48375113_C_T_b38	48620952:48621167:clu_42396	0.0000032	-0.39	Esophagus - Gastroesophageal Junction
								ENSG00000242441.7	GTF2A1L	chr2_48375113_C_T_b38	48591855:48595228:clu_48959	0.0000037	0.34	Breast - Mammary Tissue
								ENSG00000242441.7	GTF2A1L	chr2_48375113_C_T_b38	48591855:48595228:clu_48959	0.0000037	0.34	Breast - Mammary Tissue
								ENSG00000243244.5	STON1	chr2_48375113_C_T_b38	48591855:48595228:clu_48959	0.0000037	0.34	Breast - Mammary Tissue
								ENSG00000242441.7	GTF2A1L	chr2_48375113_C_T_b38	48591855:48595228:clu_42680	0.0000042	0.36	Artery - Aorta
								ENSG00000243244.5	STON1	chr2_48375113_C_T_b38	48591855:48595228:clu_42680	0.0000042	0.36	Artery - Aorta
2	rs10454142	48419260	rs78597273	48380665	-38595	0.81	0.99	ENSG00000162869.15	PPP1R21	chr2_48380665_G_A_b38	48505857:48507269:clu_51578	3.7e-27	-0.58	Thyroid
								ENSG00000242441.7	GTF2A1L	chr2_48380665_G_A_b38	48591855:48595228:clu_49933	1.2e-17	0.56	Nerve - Tibial
								ENSG00000243244.5	STON1	chr2_48380665_G_A_b38	48591855:48595228:clu_49933	1.2e-17	0.56	Nerve - Tibial
								ENSG00000162869.15	PPP1R21	chr2_48380665_G_A_b38	48505596:48505718:clu_42677	2.2e-17	-0.55	Artery - Aorta
								ENSG00000242441.7	GTF2A1L	chr2_48380665_G_A_b38	48591855:48595228:clu_44437	3.5e-15	0.55	Esophagus - Muscularis
								ENSG00000243244.5	STON1	chr2_48380665_G_A_b38	48591855:48595228:clu_44437	3.5e-15	0.55	Esophagus - Muscularis
								ENSG00000242441.7	GTF2A1L	chr2_48380665_G_A_b38	48591855:48595228:clu_48397	3.5e-15	0.50	Adipose - Subcutaneous
								ENSG00000243244.5	STON1	chr2_48380665_G_A_b38	48591855:48595228:clu_48397	3.5e-15	0.50	Adipose - Subcutaneous
								ENSG00000162869.15	PPP1R21	chr2_48380665_G_A_b38	48505857:48507269:clu_44592	3.5e-14	-0.45	Artery - Tibial
								ENSG00000162869.15	PPP1R21	chr2_48380665_G_A_b38	48505857:48507269:clu_49532	9.3e-14	-0.41	Skin - Sun Exposed (Lower leg)
								ENSG00000162869.15	PPP1R21	chr2_48380665_G_A_b38	48505596:48505718:clu_48419	4.9e-13	-0.41	Skin - Not Sun Exposed (Suprapubic)
								ENSG00000242441.7	GTF2A1L	chr2_48380665_G_A_b38	48591855:48595228:clu_47096	1.1e-11	0.49	Adipose - Visceral (Omentum)
								ENSG00000243244.5	STON1	chr2_48380665_G_A_b38	48591855:48595228:clu_47096	1.1e-11	0.49	Adipose - Visceral (Omentum)
								ENSG00000162869.15	PPP1R21	chr2_48380665_G_A_b38	48505596:48505718:clu_49929	7.2e-11	-0.41	Nerve - Tibial
								ENSG00000162869.15	PPP1R21	chr2_48380665_G_A_b38	48505857:48507269:clu_48393	4.0e-10	-0.36	Adipose - Subcutaneous
								ENSG00000242441.7	GTF2A1L	chr2_48380665_G_A_b38	48591855:48595228:clu_51122	2.3e-9	0.41	Lung
								ENSG00000243244.5	STON1	chr2_48380665_G_A_b38	48591855:48595228:clu_51122	2.3e-9	0.41	Lung
								ENSG00000243244.5	STON1	chr2_48380665_G_A_b38	48591855:48595228:clu_51122	2.3e-9	0.41	Lung
								ENSG00000162869.15	PPP1R21	chr2_48380665_G_A_b38	48505857:48507269:clu_44773	3.5e-9	-0.32	Esophagus - Mucosa
								ENSG00000162869.15	PPP1R21	chr2_48380665_G_A_b38	48505857:48507269:clu_47092	3.6e-9	-0.33	Adipose - Visceral (Omentum)
								ENSG00000242441.7	GTF2A1L	chr2_48380665_G_A_b38	48591855:48595228:clu_44596	7.0e-9	0.37	Artery - Tibial
								ENSG00000243244.5	STON1	chr2_48380665_G_A_b38	48591855:48595228:clu_44596	7.0e-9	0.37	Artery - Tibial
								ENSG00000162869.15	PPP1R21	chr2_48380665_G_A_b38	48505857:48507269:clu_51118	1.5e-8	-0.32	Lung
								ENSG00000162869.15	PPP1R21	chr2_48380665_G_A_b38	48505596:48505718:clu_38732	3.4e-8	-0.36	Cells - Cultured fibroblasts
								ENSG00000162869.15	PPP1R21	chr2_48380665_G_A_b38	48505596:48505718:clu_44061	3.7e-8	-0.48	Prostate
								ENSG00000162869.15	PPP1R21	chr2_48380665_G_A_b38	48505596:48505718:clu_42576	4.3e-8	-0.38	Heart - Atrial Appendage
								ENSG00000162869.15	PPP1R21	chr2_48380665_G_A_b38	48505596:48505718:clu_42393	7.1e-8	-0.33	Esophagus - Gastroesophageal Junction
								ENSG00000162869.15	PPP1R21	chr2_48380665_G_A_b38	48505596:48505718:clu_86847	8.5e-8	-0.49	Testis
								ENSG00000162869.15	PPP1R21	chr2_48380665_G_A_b38	48505857:48507269:clu_48955	1.3e-7	-0.33	Breast - Mammary Tissue
								ENSG00000162869.15	PPP1R21	chr2_48380665_G_A_b38	48505857:48507269:clu_38478	3.9e-7	-0.40	Pancreas
								ENSG00000242441.7	GTF2A1L	chr2_48380665_G_A_b38	48591855:48595228:clu_44777	5.3e-7	0.34	Esophagus - Mucosa
								ENSG00000243244.5	STON1	chr2_48380665_G_A_b38	48591855:48595228:clu_44777	5.3e-7	0.34	Esophagus - Mucosa
								ENSG00000068781.21	STON1-GTF2A1L	chr2_48380665_G_A_b38	48769074:48776280:clu_47101	7.7e-7	0.32	Adipose - Visceral (Omentum)
								ENSG00000242441.7	GTF2A1L	chr2_48380665_G_A_b38	48591855:48595228:clu_43362	0.0000015	0.43	Colon - Sigmoid
								ENSG00000243244.5	STON1	chr2_48380665_G_A_b38	48591855:48595228:clu_43362	0.0000015	0.43	Colon - Sigmoid
								ENSG00000242441.7	GTF2A1L	chr2_48380665_G_A_b38	48591855:48595228:clu_42680	0.0000017	0.37	Artery - Aorta
								ENSG00000243244.5	STON1	chr2_48380665_G_A_b38	48591855:48595228:clu_42680	0.0000017	0.37	Artery - Aorta
								ENSG00000162869.15	PPP1R21	chr2_48380665_G_A_b38	48505857:48507269:clu_45847	0.0000023	-0.46	Pituitary
								ENSG00000242441.7	GTF2A1L	chr2_48380665_G_A_b38	48591855:48595228:clu_48959	0.0000033	0.34	Breast - Mammary Tissue
								ENSG00000242441.7	GTF2A1L	chr2_48380665_G_A_b38	48591855:48595228:clu_48959	0.0000033	0.34	Breast - Mammary Tissue
								ENSG00000243244.5	STON1	chr2_48380665_G_A_b38	48591855:48595228:clu_48959	0.0000033	0.34	Breast - Mammary Tissue
								ENSG00000242441.7	GTF2A1L	chr2_48380665_G_A_b38	48620952:48621167:clu_42396	0.0000049	-0.39	Esophagus - Gastroesophageal Junction
								ENSG00000242441.7	GTF2A1L	chr2_48380665_G_A_b38	48591855:48595228:clu_38371	0.000017	0.37	Heart - Left Ventricle
								ENSG00000243244.5	STON1	chr2_48380665_G_A_b38	48591855:48595228:clu_38371	0.000017	0.37	Heart - Left Ventricle
2	rs10454142	48419260	rs11689645	48381420	6301	0.81	0.99	ENSG00000162869.15	PPP1R21	chr2_48381420_G_C_b38	48505857:48507269:clu_51578	1.0e-27	-0.58	Thyroid
								ENSG00000162869.15	PPP1R21	chr2_48381420_G_C_b38	48505596:48505718:clu_42677	2.1e-17	-0.55	Artery - Aorta
								ENSG00000242441.7	GTF2A1L	chr2_48381420_G_C_b38	48591855:48595228:clu_49933	9.8e-17	0.54	Nerve - Tibial
								ENSG00000243244.5	STON1	chr2_48381420_G_C_b38	48591855:48595228:clu_49933	9.8e-17	0.54	Nerve - Tibial
								ENSG00000242441.7	GTF2A1L	chr2_48381420_G_C_b38	48591855:48595228:clu_44437	6.9e-15	0.54	Esophagus - Muscularis
								ENSG00000243244.5	STON1	chr2_48381420_G_C_b38	48591855:48595228:clu_44437	6.9e-15	0.54	Esophagus - Muscularis
								ENSG00000242441.7	GTF2A1L	chr2_48381420_G_C_b38	48591855:48595228:clu_48397	8.3e-15	0.49	Adipose - Subcutaneous
								ENSG00000243244.5	STON1	chr2_48381420_G_C_b38	48591855:48595228:clu_48397	8.3e-15	0.49	Adipose - Subcutaneous
								ENSG00000162869.15	PPP1R21	chr2_48381420_G_C_b38	48505857:48507269:clu_44592	6.8e-14	-0.45	Artery - Tibial
								ENSG00000162869.15	PPP1R21	chr2_48381420_G_C_b38	48505596:48505718:clu_48419	2.1e-13	-0.42	Skin - Not Sun Exposed (Suprapubic)
								ENSG00000162869.15	PPP1R21	chr2_48381420_G_C_b38	48505857:48507269:clu_49532	3.8e-13	-0.40	Skin - Sun Exposed (Lower leg)
								ENSG00000242441.7	GTF2A1L	chr2_48381420_G_C_b38	48591855:48595228:clu_47096	1.4e-12	0.51	Adipose - Visceral (Omentum)
								ENSG00000243244.5	STON1	chr2_48381420_G_C_b38	48591855:48595228:clu_47096	1.4e-12	0.51	Adipose - Visceral (Omentum)
								ENSG00000162869.15	PPP1R21	chr2_48381420_G_C_b38	48505596:48505718:clu_49929	1.3e-10	-0.41	Nerve - Tibial
								ENSG00000162869.15	PPP1R21	chr2_48381420_G_C_b38	48505857:48507269:clu_44773	6.6e-10	-0.33	Esophagus - Mucosa
								ENSG00000162869.15	PPP1R21	chr2_48381420_G_C_b38	48505857:48507269:clu_48393	7.5e-10	-0.35	Adipose - Subcutaneous
								ENSG00000162869.15	PPP1R21	chr2_48381420_G_C_b38	48505857:48507269:clu_47092	1.2e-9	-0.33	Adipose - Visceral (Omentum)
								ENSG00000242441.7	GTF2A1L	chr2_48381420_G_C_b38	48591855:48595228:clu_44596	7.7e-9	0.36	Artery - Tibial
								ENSG00000243244.5	STON1	chr2_48381420_G_C_b38	48591855:48595228:clu_44596	7.7e-9	0.36	Artery - Tibial
								ENSG00000162869.15	PPP1R21	chr2_48381420_G_C_b38	48505857:48507269:clu_51118	1.2e-8	-0.32	Lung
								ENSG00000242441.7	GTF2A1L	chr2_48381420_G_C_b38	48591855:48595228:clu_51122	1.2e-8	0.39	Lung
								ENSG00000243244.5	STON1	chr2_48381420_G_C_b38	48591855:48595228:clu_51122	1.2e-8	0.39	Lung
								ENSG00000243244.5	STON1	chr2_48381420_G_C_b38	48591855:48595228:clu_51122	1.2e-8	0.39	Lung
								ENSG00000162869.15	PPP1R21	chr2_48381420_G_C_b38	48505596:48505718:clu_42576	5.0e-8	-0.37	Heart - Atrial Appendage
								ENSG00000162869.15	PPP1R21	chr2_48381420_G_C_b38	48505596:48505718:clu_86847	6.5e-8	-0.49	Testis
								ENSG00000162869.15	PPP1R21	chr2_48381420_G_C_b38	48505596:48505718:clu_38732	7.9e-8	-0.35	Cells - Cultured fibroblasts
								ENSG00000162869.15	PPP1R21	chr2_48381420_G_C_b38	48505596:48505718:clu_44061	1.5e-7	-0.46	Prostate
								ENSG00000162869.15	PPP1R21	chr2_48381420_G_C_b38	48505857:48507269:clu_48955	1.6e-7	-0.33	Breast - Mammary Tissue
								ENSG00000162869.15	PPP1R21	chr2_48381420_G_C_b38	48505857:48507269:clu_38478	3.5e-7	-0.40	Pancreas
								ENSG00000162869.15	PPP1R21	chr2_48381420_G_C_b38	48505596:48505718:clu_42393	3.7e-7	-0.31	Esophagus - Gastroesophageal Junction
								ENSG00000162869.15	PPP1R21	chr2_48381420_G_C_b38	48505857:48507269:clu_45847	9.1e-7	-0.48	Pituitary
								ENSG00000068781.21	STON1-GTF2A1L	chr2_48381420_G_C_b38	48769074:48776280:clu_47101	0.0000012	0.32	Adipose - Visceral (Omentum)
								ENSG00000242441.7	GTF2A1L	chr2_48381420_G_C_b38	48591855:48595228:clu_43362	0.0000018	0.42	Colon - Sigmoid
								ENSG00000243244.5	STON1	chr2_48381420_G_C_b38	48591855:48595228:clu_43362	0.0000018	0.42	Colon - Sigmoid
								ENSG00000242441.7	GTF2A1L	chr2_48381420_G_C_b38	48591855:48595228:clu_44777	0.0000025	0.32	Esophagus - Mucosa
								ENSG00000243244.5	STON1	chr2_48381420_G_C_b38	48591855:48595228:clu_44777	0.0000025	0.32	Esophagus - Mucosa
								ENSG00000242441.7	GTF2A1L	chr2_48381420_G_C_b38	48591855:48595228:clu_48959	0.000012	0.32	Breast - Mammary Tissue
								ENSG00000242441.7	GTF2A1L	chr2_48381420_G_C_b38	48591855:48595228:clu_48959	0.000012	0.32	Breast - Mammary Tissue
								ENSG00000242441.7	GTF2A1L	chr2_48381420_G_C_b38	48591855:48595228:clu_38371	0.000024	0.36	Heart - Left Ventricle
								ENSG00000243244.5	STON1	chr2_48381420_G_C_b38	48591855:48595228:clu_38371	0.000024	0.36	Heart - Left Ventricle
2	rs10454142	48419260	rs111960813	48404376	-14884	0.8	0.93	ENSG00000162869.15	PPP1R21	chr2_48404376_C_T_b38	48505857:48507269:clu_51578	2.2e-32	-0.65	Thyroid
								ENSG00000162869.15	PPP1R21	chr2_48404376_C_T_b38	48505857:48507269:clu_44592	2.9e-17	-0.53	Artery - Tibial
								ENSG00000242441.7	GTF2A1L	chr2_48404376_C_T_b38	48591855:48595228:clu_49933	6.3e-16	0.56	Nerve - Tibial
								ENSG00000243244.5	STON1	chr2_48404376_C_T_b38	48591855:48595228:clu_49933	6.3e-16	0.56	Nerve - Tibial
								ENSG00000162869.15	PPP1R21	chr2_48404376_C_T_b38	48505857:48507269:clu_49532	1.6e-15	-0.46	Skin - Sun Exposed (Lower leg)
								ENSG00000162869.15	PPP1R21	chr2_48404376_C_T_b38	48505596:48505718:clu_42677	4.7e-15	-0.53	Artery - Aorta
								ENSG00000242441.7	GTF2A1L	chr2_48404376_C_T_b38	48591855:48595228:clu_48397	6.7e-15	0.51	Adipose - Subcutaneous
								ENSG00000243244.5	STON1	chr2_48404376_C_T_b38	48591855:48595228:clu_48397	6.7e-15	0.51	Adipose - Subcutaneous
								ENSG00000162869.15	PPP1R21	chr2_48404376_C_T_b38	48505596:48505718:clu_49929	2.0e-14	-0.50	Nerve - Tibial
								ENSG00000162869.15	PPP1R21	chr2_48404376_C_T_b38	48505596:48505718:clu_48419	2.9e-14	-0.45	Skin - Not Sun Exposed (Suprapubic)
								ENSG00000242441.7	GTF2A1L	chr2_48404376_C_T_b38	48591855:48595228:clu_44437	7.8e-14	0.55	Esophagus - Muscularis
								ENSG00000243244.5	STON1	chr2_48404376_C_T_b38	48591855:48595228:clu_44437	7.8e-14	0.55	Esophagus - Muscularis
								ENSG00000162869.15	PPP1R21	chr2_48404376_C_T_b38	48505857:48507269:clu_48393	3.1e-11	-0.40	Adipose - Subcutaneous
								ENSG00000162869.15	PPP1R21	chr2_48404376_C_T_b38	48505857:48507269:clu_47092	3.7e-11	-0.38	Adipose - Visceral (Omentum)
								ENSG00000162869.15	PPP1R21	chr2_48404376_C_T_b38	48505857:48507269:clu_44773	3.9e-11	-0.36	Esophagus - Mucosa
								ENSG00000242441.7	GTF2A1L	chr2_48404376_C_T_b38	48591855:48595228:clu_47096	7.0e-11	0.49	Adipose - Visceral (Omentum)
								ENSG00000243244.5	STON1	chr2_48404376_C_T_b38	48591855:48595228:clu_47096	7.0e-11	0.49	Adipose - Visceral (Omentum)
								ENSG00000162869.15	PPP1R21	chr2_48404376_C_T_b38	48505857:48507269:clu_48955	8.5e-11	-0.43	Breast - Mammary Tissue
								ENSG00000242441.7	GTF2A1L	chr2_48404376_C_T_b38	48591855:48595228:clu_44596	5.2e-10	0.42	Artery - Tibial
								ENSG00000243244.5	STON1	chr2_48404376_C_T_b38	48591855:48595228:clu_44596	5.2e-10	0.42	Artery - Tibial
								ENSG00000242441.7	GTF2A1L	chr2_48404376_C_T_b38	48591855:48595228:clu_51122	2.8e-9	0.43	Lung
								ENSG00000243244.5	STON1	chr2_48404376_C_T_b38	48591855:48595228:clu_51122	2.8e-9	0.43	Lung
								ENSG00000243244.5	STON1	chr2_48404376_C_T_b38	48591855:48595228:clu_51122	2.8e-9	0.43	Lung
								ENSG00000162869.15	PPP1R21	chr2_48404376_C_T_b38	48505857:48507269:clu_36242	4.2e-8	-0.54	Uterus
								ENSG00000162869.15	PPP1R21	chr2_48404376_C_T_b38	48505857:48507269:clu_36242	4.2e-8	-0.54	Uterus
								ENSG00000162869.15	PPP1R21	chr2_48404376_C_T_b38	48505596:48505718:clu_42576	6.8e-8	-0.38	Heart - Atrial Appendage
								ENSG00000242441.7	GTF2A1L	chr2_48404376_C_T_b38	48591855:48595228:clu_48959	1.4e-7	0.41	Breast - Mammary Tissue
								ENSG00000242441.7	GTF2A1L	chr2_48404376_C_T_b38	48591855:48595228:clu_48959	1.4e-7	0.41	Breast - Mammary Tissue
								ENSG00000243244.5	STON1	chr2_48404376_C_T_b38	48591855:48595228:clu_48959	1.4e-7	0.41	Breast - Mammary Tissue
								ENSG00000162869.15	PPP1R21	chr2_48404376_C_T_b38	48505857:48507269:clu_45847	1.5e-7	-0.52	Pituitary
								ENSG00000162869.15	PPP1R21	chr2_48404376_C_T_b38	48505596:48505718:clu_86847	1.9e-7	-0.50	Testis
								ENSG00000162869.15	PPP1R21	chr2_48404376_C_T_b38	48505857:48507269:clu_38295	2.0e-7	-0.61	Vagina
								ENSG00000162869.15	PPP1R21	chr2_48404376_C_T_b38	48505596:48505718:clu_38732	2.1e-7	-0.35	Cells - Cultured fibroblasts
								ENSG00000162869.15	PPP1R21	chr2_48404376_C_T_b38	48505596:48505718:clu_42393	2.1e-7	-0.33	Esophagus - Gastroesophageal Junction
								ENSG00000242441.7	GTF2A1L	chr2_48404376_C_T_b38	48591855:48595228:clu_43362	3.0e-7	0.48	Colon - Sigmoid
								ENSG00000243244.5	STON1	chr2_48404376_C_T_b38	48591855:48595228:clu_43362	3.0e-7	0.48	Colon - Sigmoid
								ENSG00000242441.7	GTF2A1L	chr2_48404376_C_T_b38	48591855:48595228:clu_44777	4.7e-7	0.35	Esophagus - Mucosa
								ENSG00000243244.5	STON1	chr2_48404376_C_T_b38	48591855:48595228:clu_44777	4.7e-7	0.35	Esophagus - Mucosa
								ENSG00000068781.21	STON1-GTF2A1L	chr2_48404376_C_T_b38	48769074:48776280:clu_47101	7.8e-7	0.34	Adipose - Visceral (Omentum)
								ENSG00000162869.15	PPP1R21	chr2_48404376_C_T_b38	48505596:48505718:clu_44061	0.0000011	-0.46	Prostate
								ENSG00000162869.15	PPP1R21	chr2_48404376_C_T_b38	48505857:48507269:clu_51118	0.0000020	-0.28	Lung
								ENSG00000242441.7	GTF2A1L	chr2_48404376_C_T_b38	48591855:48595228:clu_38371	0.0000027	0.43	Heart - Left Ventricle
								ENSG00000243244.5	STON1	chr2_48404376_C_T_b38	48591855:48595228:clu_38371	0.0000027	0.43	Heart - Left Ventricle
								ENSG00000242441.7	GTF2A1L	chr2_48404376_C_T_b38	48620952:48621167:clu_42396	0.0000033	-0.40	Esophagus - Gastroesophageal Junction
								ENSG00000243244.5	STON1	chr2_48404376_C_T_b38	48620952:48621167:clu_42396	0.0000033	-0.40	Esophagus - Gastroesophageal Junction
								ENSG00000242441.7	GTF2A1L	chr2_48404376_C_T_b38	48591855:48595228:clu_42680	0.0000054	0.37	Artery - Aorta
								ENSG00000243244.5	STON1	chr2_48404376_C_T_b38	48591855:48595228:clu_42680	0.0000054	0.37	Artery - Aorta
2	rs10454142	48419260	rs56391806	48404838	-14422	0.85	0.98	ENSG00000162869.15	PPP1R21	chr2_48404838_C_T_b38	48505857:48507269:clu_51578	2.4e-31	-0.63	Thyroid
								ENSG00000242441.7	GTF2A1L	chr2_48404838_C_T_b38	48591855:48595228:clu_49933	2.8e-16	0.56	Nerve - Tibial
								ENSG00000243244.5	STON1	chr2_48404838_C_T_b38	48591855:48595228:clu_49933	2.8e-16	0.56	Nerve - Tibial
								ENSG00000162869.15	PPP1R21	chr2_48404838_C_T_b38	48505857:48507269:clu_44592	5.9e-16	-0.51	Artery - Tibial
								ENSG00000242441.7	GTF2A1L	chr2_48404838_C_T_b38	48591855:48595228:clu_48397	1.5e-15	0.52	Adipose - Subcutaneous
								ENSG00000243244.5	STON1	chr2_48404838_C_T_b38	48591855:48595228:clu_48397	1.5e-15	0.52	Adipose - Subcutaneous
								ENSG00000162869.15	PPP1R21	chr2_48404838_C_T_b38	48505857:48507269:clu_49532	1.8e-15	-0.45	Skin - Sun Exposed (Lower leg)
								ENSG00000162869.15	PPP1R21	chr2_48404838_C_T_b38	48505596:48505718:clu_42677	3.2e-15	-0.53	Artery - Aorta
								ENSG00000242441.7	GTF2A1L	chr2_48404838_C_T_b38	48591855:48595228:clu_44437	8.6e-15	0.57	Esophagus - Muscularis
								ENSG00000243244.5	STON1	chr2_48404838_C_T_b38	48591855:48595228:clu_44437	8.6e-15	0.57	Esophagus - Muscularis
								ENSG00000162869.15	PPP1R21	chr2_48404838_C_T_b38	48505596:48505718:clu_48419	2.6e-14	-0.45	Skin - Not Sun Exposed (Suprapubic)
								ENSG00000162869.15	PPP1R21	chr2_48404838_C_T_b38	48505596:48505718:clu_49929	4.6e-14	-0.49	Nerve - Tibial
								ENSG00000162869.15	PPP1R21	chr2_48404838_C_T_b38	48505857:48507269:clu_48393	1.8e-11	-0.40	Adipose - Subcutaneous
								ENSG00000162869.15	PPP1R21	chr2_48404838_C_T_b38	48505857:48507269:clu_47092	4.8e-11	-0.38	Adipose - Visceral (Omentum)
								ENSG00000242441.7	GTF2A1L	chr2_48404838_C_T_b38	48591855:48595228:clu_47096	5.9e-11	0.49	Adipose - Visceral (Omentum)
								ENSG00000243244.5	STON1	chr2_48404838_C_T_b38	48591855:48595228:clu_47096	5.9e-11	0.49	Adipose - Visceral (Omentum)
								ENSG00000242441.7	GTF2A1L	chr2_48404838_C_T_b38	48591855:48595228:clu_44596	6.6e-11	0.43	Artery - Tibial
								ENSG00000243244.5	STON1	chr2_48404838_C_T_b38	48591855:48595228:clu_44596	6.6e-11	0.43	Artery - Tibial
								ENSG00000162869.15	PPP1R21	chr2_48404838_C_T_b38	48505857:48507269:clu_44773	6.7e-11	-0.36	Esophagus - Mucosa
								ENSG00000162869.15	PPP1R21	chr2_48404838_C_T_b38	48505857:48507269:clu_48955	8.0e-11	-0.43	Breast - Mammary Tissue
								ENSG00000242441.7	GTF2A1L	chr2_48404838_C_T_b38	48591855:48595228:clu_51122	1.6e-9	0.43	Lung
								ENSG00000243244.5	STON1	chr2_48404838_C_T_b38	48591855:48595228:clu_51122	1.6e-9	0.43	Lung
								ENSG00000243244.5	STON1	chr2_48404838_C_T_b38	48591855:48595228:clu_51122	1.6e-9	0.43	Lung
								ENSG00000162869.15	PPP1R21	chr2_48404838_C_T_b38	48505857:48507269:clu_45847	6.8e-8	-0.54	Pituitary
								ENSG00000242441.7	GTF2A1L	chr2_48404838_C_T_b38	48591855:48595228:clu_48959	8.5e-8	0.42	Breast - Mammary Tissue
								ENSG00000242441.7	GTF2A1L	chr2_48404838_C_T_b38	48591855:48595228:clu_48959	8.5e-8	0.42	Breast - Mammary Tissue
								ENSG00000243244.5	STON1	chr2_48404838_C_T_b38	48591855:48595228:clu_48959	8.5e-8	0.42	Breast - Mammary Tissue
								ENSG00000162869.15	PPP1R21	chr2_48404838_C_T_b38	48505857:48507269:clu_36242	9.8e-8	-0.52	Uterus
								ENSG00000162869.15	PPP1R21	chr2_48404838_C_T_b38	48505857:48507269:clu_36242	9.8e-8	-0.52	Uterus
								ENSG00000162869.15	PPP1R21	chr2_48404838_C_T_b38	48505596:48505718:clu_42576	1.1e-7	-0.37	Heart - Atrial Appendage
								ENSG00000162869.15	PPP1R21	chr2_48404838_C_T_b38	48505596:48505718:clu_38732	1.2e-7	-0.35	Cells - Cultured fibroblasts
								ENSG00000162869.15	PPP1R21	chr2_48404838_C_T_b38	48505857:48507269:clu_38295	1.3e-7	-0.62	Vagina
								ENSG00000242441.7	GTF2A1L	chr2_48404838_C_T_b38	48591855:48595228:clu_44777	1.8e-7	0.37	Esophagus - Mucosa
								ENSG00000243244.5	STON1	chr2_48404838_C_T_b38	48591855:48595228:clu_44777	1.8e-7	0.37	Esophagus - Mucosa
								ENSG00000162869.15	PPP1R21	chr2_48404838_C_T_b38	48505596:48505718:clu_42393	2.6e-7	-0.32	Esophagus - Gastroesophageal Junction
								ENSG00000162869.15	PPP1R21	chr2_48404838_C_T_b38	48505596:48505718:clu_86847	2.8e-7	-0.49	Testis
								ENSG00000242441.7	GTF2A1L	chr2_48404838_C_T_b38	48591855:48595228:clu_43362	3.0e-7	0.48	Colon - Sigmoid
								ENSG00000243244.5	STON1	chr2_48404838_C_T_b38	48591855:48595228:clu_43362	3.0e-7	0.48	Colon - Sigmoid
								ENSG00000068781.21	STON1-GTF2A1L	chr2_48404838_C_T_b38	48769074:48776280:clu_47101	7.8e-7	0.33	Adipose - Visceral (Omentum)
								ENSG00000162869.15	PPP1R21	chr2_48404838_C_T_b38	48505596:48505718:clu_44061	0.0000011	-0.46	Prostate
								ENSG00000162869.15	PPP1R21	chr2_48404838_C_T_b38	48505857:48507269:clu_51118	0.0000016	-0.29	Lung
								ENSG00000242441.7	GTF2A1L	chr2_48404838_C_T_b38	48620952:48621167:clu_42396	0.0000019	-0.41	Esophagus - Gastroesophageal Junction
								ENSG00000243244.5	STON1	chr2_48404838_C_T_b38	48620952:48621167:clu_42396	0.0000019	-0.41	Esophagus - Gastroesophageal Junction
								ENSG00000242441.7	GTF2A1L	chr2_48404838_C_T_b38	48591855:48595228:clu_42680	0.0000024	0.38	Artery - Aorta
								ENSG00000243244.5	STON1	chr2_48404838_C_T_b38	48591855:48595228:clu_42680	0.0000024	0.38	Artery - Aorta
								ENSG00000242441.7	GTF2A1L	chr2_48404838_C_T_b38	48591855:48595228:clu_38371	0.0000027	0.43	Heart - Left Ventricle
								ENSG00000243244.5	STON1	chr2_48404838_C_T_b38	48591855:48595228:clu_38371	0.0000027	0.43	Heart - Left Ventricle
2	rs10454142	48419260	rs55744465	48405316	-13944	0.85	0.98	ENSG00000162869.15	PPP1R21	chr2_48405316_G_T_b38	48505857:48507269:clu_51578	4.4e-31	-0.63	Thyroid
								ENSG00000162869.15	PPP1R21	chr2_48405316_G_T_b38	48505857:48507269:clu_44592	1.8e-16	-0.52	Artery - Tibial
								ENSG00000242441.7	GTF2A1L	chr2_48405316_G_T_b38	48591855:48595228:clu_49933	7.9e-16	0.55	Nerve - Tibial
								ENSG00000243244.5	STON1	chr2_48405316_G_T_b38	48591855:48595228:clu_49933	7.9e-16	0.55	Nerve - Tibial
								ENSG00000162869.15	PPP1R21	chr2_48405316_G_T_b38	48505857:48507269:clu_49532	8.7e-16	-0.46	Skin - Sun Exposed (Lower leg)
								ENSG00000162869.15	PPP1R21	chr2_48405316_G_T_b38	48505596:48505718:clu_42677	6.6e-15	-0.53	Artery - Aorta
								ENSG00000242441.7	GTF2A1L	chr2_48405316_G_T_b38	48591855:48595228:clu_48397	1.1e-14	0.51	Adipose - Subcutaneous
								ENSG00000243244.5	STON1	chr2_48405316_G_T_b38	48591855:48595228:clu_48397	1.1e-14	0.51	Adipose - Subcutaneous
								ENSG00000162869.15	PPP1R21	chr2_48405316_G_T_b38	48505596:48505718:clu_49929	1.4e-14	-0.51	Nerve - Tibial
								ENSG00000162869.15	PPP1R21	chr2_48405316_G_T_b38	48505596:48505718:clu_48419	2.4e-14	-0.45	Skin - Not Sun Exposed (Suprapubic)
								ENSG00000242441.7	GTF2A1L	chr2_48405316_G_T_b38	48591855:48595228:clu_44437	1.3e-13	0.55	Esophagus - Muscularis
								ENSG00000243244.5	STON1	chr2_48405316_G_T_b38	48591855:48595228:clu_44437	1.3e-13	0.55	Esophagus - Muscularis
								ENSG00000162869.15	PPP1R21	chr2_48405316_G_T_b38	48505857:48507269:clu_48393	1.5e-11	-0.40	Adipose - Subcutaneous
								ENSG00000162869.15	PPP1R21	chr2_48405316_G_T_b38	48505857:48507269:clu_44773	3.1e-11	-0.37	Esophagus - Mucosa
								ENSG00000162869.15	PPP1R21	chr2_48405316_G_T_b38	48505857:48507269:clu_47092	3.6e-11	-0.38	Adipose - Visceral (Omentum)
								ENSG00000242441.7	GTF2A1L	chr2_48405316_G_T_b38	48591855:48595228:clu_47096	8.7e-11	0.49	Adipose - Visceral (Omentum)
								ENSG00000243244.5	STON1	chr2_48405316_G_T_b38	48591855:48595228:clu_47096	8.7e-11	0.49	Adipose - Visceral (Omentum)
								ENSG00000162869.15	PPP1R21	chr2_48405316_G_T_b38	48505857:48507269:clu_48955	1.1e-10	-0.43	Breast - Mammary Tissue
								ENSG00000242441.7	GTF2A1L	chr2_48405316_G_T_b38	48591855:48595228:clu_44596	2.8e-10	0.42	Artery - Tibial
								ENSG00000243244.5	STON1	chr2_48405316_G_T_b38	48591855:48595228:clu_44596	2.8e-10	0.42	Artery - Tibial
								ENSG00000242441.7	GTF2A1L	chr2_48405316_G_T_b38	48591855:48595228:clu_51122	2.8e-9	0.43	Lung
								ENSG00000243244.5	STON1	chr2_48405316_G_T_b38	48591855:48595228:clu_51122	2.8e-9	0.43	Lung
								ENSG00000243244.5	STON1	chr2_48405316_G_T_b38	48591855:48595228:clu_51122	2.8e-9	0.43	Lung
								ENSG00000162869.15	PPP1R21	chr2_48405316_G_T_b38	48505857:48507269:clu_36242	4.2e-8	-0.54	Uterus
								ENSG00000162869.15	PPP1R21	chr2_48405316_G_T_b38	48505857:48507269:clu_36242	4.2e-8	-0.54	Uterus
								ENSG00000162869.15	PPP1R21	chr2_48405316_G_T_b38	48505596:48505718:clu_42576	6.8e-8	-0.38	Heart - Atrial Appendage
								ENSG00000162869.15	PPP1R21	chr2_48405316_G_T_b38	48505857:48507269:clu_45847	6.8e-8	-0.54	Pituitary
								ENSG00000162869.15	PPP1R21	chr2_48405316_G_T_b38	48505596:48505718:clu_38732	1.3e-7	-0.35	Cells - Cultured fibroblasts
								ENSG00000162869.15	PPP1R21	chr2_48405316_G_T_b38	48505857:48507269:clu_38295	1.5e-7	-0.62	Vagina
								ENSG00000242441.7	GTF2A1L	chr2_48405316_G_T_b38	48591855:48595228:clu_48959	1.5e-7	0.41	Breast - Mammary Tissue
								ENSG00000242441.7	GTF2A1L	chr2_48405316_G_T_b38	48591855:48595228:clu_48959	1.5e-7	0.41	Breast - Mammary Tissue
								ENSG00000243244.5	STON1	chr2_48405316_G_T_b38	48591855:48595228:clu_48959	1.5e-7	0.41	Breast - Mammary Tissue
								ENSG00000162869.15	PPP1R21	chr2_48405316_G_T_b38	48505596:48505718:clu_86847	2.8e-7	-0.49	Testis
								ENSG00000162869.15	PPP1R21	chr2_48405316_G_T_b38	48505596:48505718:clu_42393	3.0e-7	-0.32	Esophagus - Gastroesophageal Junction
								ENSG00000242441.7	GTF2A1L	chr2_48405316_G_T_b38	48591855:48595228:clu_43362	3.0e-7	0.48	Colon - Sigmoid
								ENSG00000243244.5	STON1	chr2_48405316_G_T_b38	48591855:48595228:clu_43362	3.0e-7	0.48	Colon - Sigmoid
								ENSG00000242441.7	GTF2A1L	chr2_48405316_G_T_b38	48591855:48595228:clu_44777	7.4e-7	0.35	Esophagus - Mucosa
								ENSG00000243244.5	STON1	chr2_48405316_G_T_b38	48591855:48595228:clu_44777	7.4e-7	0.35	Esophagus - Mucosa
								ENSG00000068781.21	STON1-GTF2A1L	chr2_48405316_G_T_b38	48769074:48776280:clu_47101	8.0e-7	0.34	Adipose - Visceral (Omentum)
								ENSG00000162869.15	PPP1R21	chr2_48405316_G_T_b38	48505596:48505718:clu_44061	0.0000011	-0.46	Prostate
								ENSG00000162869.15	PPP1R21	chr2_48405316_G_T_b38	48505857:48507269:clu_51118	0.0000020	-0.28	Lung
								ENSG00000242441.7	GTF2A1L	chr2_48405316_G_T_b38	48591855:48595228:clu_38371	0.0000027	0.43	Heart - Left Ventricle
								ENSG00000243244.5	STON1	chr2_48405316_G_T_b38	48591855:48595228:clu_38371	0.0000027	0.43	Heart - Left Ventricle
								ENSG00000242441.7	GTF2A1L	chr2_48405316_G_T_b38	48620952:48621167:clu_42396	0.0000032	-0.40	Esophagus - Gastroesophageal Junction
								ENSG00000243244.5	STON1	chr2_48405316_G_T_b38	48620952:48621167:clu_42396	0.0000032	-0.40	Esophagus - Gastroesophageal Junction
								ENSG00000242441.7	GTF2A1L	chr2_48405316_G_T_b38	48591855:48595228:clu_42680	0.0000051	0.37	Artery - Aorta
								ENSG00000243244.5	STON1	chr2_48405316_G_T_b38	48591855:48595228:clu_42680	0.0000051	0.37	Artery - Aorta
2	rs10454142	48419260	rs10454143	48419261	1	1	1	ENSG00000162869.15	PPP1R21	chr2_48419261_G_T_b38	48505857:48507269:clu_51578	2.4e-30	-0.63	Thyroid
								ENSG00000162869.15	PPP1R21	chr2_48419261_G_T_b38	48505857:48507269:clu_44592	3.0e-16	-0.52	Artery - Tibial
								ENSG00000162869.15	PPP1R21	chr2_48419261_G_T_b38	48505857:48507269:clu_49532	1.0e-15	-0.47	Skin - Sun Exposed (Lower leg)
								ENSG00000242441.7	GTF2A1L	chr2_48419261_G_T_b38	48591855:48595228:clu_49933	1.2e-15	0.56	Nerve - Tibial
								ENSG00000243244.5	STON1	chr2_48419261_G_T_b38	48591855:48595228:clu_49933	1.2e-15	0.56	Nerve - Tibial
								ENSG00000162869.15	PPP1R21	chr2_48419261_G_T_b38	48505596:48505718:clu_42677	1.8e-15	-0.55	Artery - Aorta
								ENSG00000162869.15	PPP1R21	chr2_48419261_G_T_b38	48505596:48505718:clu_48419	6.2e-15	-0.47	Skin - Not Sun Exposed (Suprapubic)
								ENSG00000242441.7	GTF2A1L	chr2_48419261_G_T_b38	48591855:48595228:clu_44437	2.1e-14	0.57	Esophagus - Muscularis
								ENSG00000243244.5	STON1	chr2_48419261_G_T_b38	48591855:48595228:clu_44437	2.1e-14	0.57	Esophagus - Muscularis
								ENSG00000242441.7	GTF2A1L	chr2_48419261_G_T_b38	48591855:48595228:clu_48397	5.5e-14	0.50	Adipose - Subcutaneous
								ENSG00000243244.5	STON1	chr2_48419261_G_T_b38	48591855:48595228:clu_48397	5.5e-14	0.50	Adipose - Subcutaneous
								ENSG00000162869.15	PPP1R21	chr2_48419261_G_T_b38	48505596:48505718:clu_49929	3.7e-13	-0.49	Nerve - Tibial
								ENSG00000162869.15	PPP1R21	chr2_48419261_G_T_b38	48505857:48507269:clu_48393	8.7e-12	-0.41	Adipose - Subcutaneous
								ENSG00000162869.15	PPP1R21	chr2_48419261_G_T_b38	48505857:48507269:clu_44773	6.8e-11	-0.36	Esophagus - Mucosa
								ENSG00000242441.7	GTF2A1L	chr2_48419261_G_T_b38	48591855:48595228:clu_47096	1.1e-10	0.49	Adipose - Visceral (Omentum)
								ENSG00000243244.5	STON1	chr2_48419261_G_T_b38	48591855:48595228:clu_47096	1.1e-10	0.49	Adipose - Visceral (Omentum)
								ENSG00000162869.15	PPP1R21	chr2_48419261_G_T_b38	48505857:48507269:clu_47092	1.3e-10	-0.37	Adipose - Visceral (Omentum)
								ENSG00000162869.15	PPP1R21	chr2_48419261_G_T_b38	48505596:48505718:clu_38732	3.6e-10	-0.43	Cells - Cultured fibroblasts
								ENSG00000242441.7	GTF2A1L	chr2_48419261_G_T_b38	48591855:48595228:clu_44596	9.1e-10	0.41	Artery - Tibial
								ENSG00000243244.5	STON1	chr2_48419261_G_T_b38	48591855:48595228:clu_44596	9.1e-10	0.41	Artery - Tibial
								ENSG00000162869.15	PPP1R21	chr2_48419261_G_T_b38	48505857:48507269:clu_48955	1.3e-9	-0.41	Breast - Mammary Tissue
								ENSG00000242441.7	GTF2A1L	chr2_48419261_G_T_b38	48591855:48595228:clu_51122	5.1e-9	0.43	Lung
								ENSG00000243244.5	STON1	chr2_48419261_G_T_b38	48591855:48595228:clu_51122	5.1e-9	0.43	Lung
								ENSG00000243244.5	STON1	chr2_48419261_G_T_b38	48591855:48595228:clu_51122	5.1e-9	0.43	Lung
								ENSG00000162869.15	PPP1R21	chr2_48419261_G_T_b38	48505596:48505718:clu_86847	1.8e-8	-0.54	Testis
								ENSG00000162869.15	PPP1R21	chr2_48419261_G_T_b38	48505596:48505718:clu_42393	2.2e-8	-0.35	Esophagus - Gastroesophageal Junction
								ENSG00000162869.15	PPP1R21	chr2_48419261_G_T_b38	48505857:48507269:clu_36242	1.0e-7	-0.52	Uterus
								ENSG00000162869.15	PPP1R21	chr2_48419261_G_T_b38	48505857:48507269:clu_36242	1.0e-7	-0.52	Uterus
								ENSG00000162869.15	PPP1R21	chr2_48419261_G_T_b38	48505596:48505718:clu_44061	2.0e-7	-0.49	Prostate
								ENSG00000162869.15	PPP1R21	chr2_48419261_G_T_b38	48505857:48507269:clu_51118	2.0e-7	-0.31	Lung
								ENSG00000162869.15	PPP1R21	chr2_48419261_G_T_b38	48505857:48507269:clu_45847	2.2e-7	-0.53	Pituitary
								ENSG00000162869.15	PPP1R21	chr2_48419261_G_T_b38	48505596:48505718:clu_42576	3.3e-7	-0.37	Heart - Atrial Appendage
								ENSG00000242441.7	GTF2A1L	chr2_48419261_G_T_b38	48591855:48595228:clu_48959	4.5e-7	0.40	Breast - Mammary Tissue
								ENSG00000242441.7	GTF2A1L	chr2_48419261_G_T_b38	48591855:48595228:clu_48959	4.5e-7	0.40	Breast - Mammary Tissue
								ENSG00000243244.5	STON1	chr2_48419261_G_T_b38	48591855:48595228:clu_48959	4.5e-7	0.40	Breast - Mammary Tissue
								ENSG00000242441.7	GTF2A1L	chr2_48419261_G_T_b38	48591855:48595228:clu_44777	9.0e-7	0.35	Esophagus - Mucosa
								ENSG00000243244.5	STON1	chr2_48419261_G_T_b38	48591855:48595228:clu_44777	9.0e-7	0.35	Esophagus - Mucosa
								ENSG00000242441.7	GTF2A1L	chr2_48419261_G_T_b38	48620952:48621167:clu_42396	0.0000016	-0.42	Esophagus - Gastroesophageal Junction
								ENSG00000243244.5	STON1	chr2_48419261_G_T_b38	48620952:48621167:clu_42396	0.0000016	-0.42	Esophagus - Gastroesophageal Junction
								ENSG00000242441.7	GTF2A1L	chr2_48419261_G_T_b38	48591855:48595228:clu_43362	0.0000016	0.46	Colon - Sigmoid
								ENSG00000243244.5	STON1	chr2_48419261_G_T_b38	48591855:48595228:clu_43362	0.0000016	0.46	Colon - Sigmoid
								ENSG00000068781.21	STON1-GTF2A1L	chr2_48419261_G_T_b38	48769074:48776280:clu_47101	0.0000025	0.32	Adipose - Visceral (Omentum)
								ENSG00000242441.7	GTF2A1L	chr2_48419261_G_T_b38	48591855:48595228:clu_42680	0.0000042	0.38	Artery - Aorta
								ENSG00000243244.5	STON1	chr2_48419261_G_T_b38	48591855:48595228:clu_42680	0.0000042	0.38	Artery - Aorta
								ENSG00000242441.7	GTF2A1L	chr2_48419261_G_T_b38	48591855:48595228:clu_38371	0.000017	0.40	Heart - Left Ventricle
								ENSG00000243244.5	STON1	chr2_48419261_G_T_b38	48591855:48595228:clu_38371	0.000017	0.40	Heart - Left Ventricle
2	rs10454142	48419260	rs13399936	48426987	7727	0.87	0.96	ENSG00000162869.15	PPP1R21	chr2_48426987_T_G_b38	48505857:48507269:clu_51578	1.0e-32	-0.66	Thyroid
								ENSG00000162869.15	PPP1R21	chr2_48426987_T_G_b38	48505857:48507269:clu_44592	6.9e-17	-0.53	Artery - Tibial
								ENSG00000162869.15	PPP1R21	chr2_48426987_T_G_b38	48505596:48505718:clu_48419	1.7e-16	-0.49	Skin - Not Sun Exposed (Suprapubic)
								ENSG00000162869.15	PPP1R21	chr2_48426987_T_G_b38	48505596:48505718:clu_42677	5.0e-16	-0.56	Artery - Aorta
								ENSG00000162869.15	PPP1R21	chr2_48426987_T_G_b38	48505857:48507269:clu_49532	7.0e-16	-0.47	Skin - Sun Exposed (Lower leg)
								ENSG00000242441.7	GTF2A1L	chr2_48426987_T_G_b38	48591855:48595228:clu_49933	2.0e-15	0.56	Nerve - Tibial
								ENSG00000243244.5	STON1	chr2_48426987_T_G_b38	48591855:48595228:clu_49933	2.0e-15	0.56	Nerve - Tibial
								ENSG00000242441.7	GTF2A1L	chr2_48426987_T_G_b38	48591855:48595228:clu_44437	5.1e-14	0.56	Esophagus - Muscularis
								ENSG00000243244.5	STON1	chr2_48426987_T_G_b38	48591855:48595228:clu_44437	5.1e-14	0.56	Esophagus - Muscularis
								ENSG00000242441.7	GTF2A1L	chr2_48426987_T_G_b38	48591855:48595228:clu_48397	2.5e-13	0.49	Adipose - Subcutaneous
								ENSG00000243244.5	STON1	chr2_48426987_T_G_b38	48591855:48595228:clu_48397	2.5e-13	0.49	Adipose - Subcutaneous
								ENSG00000162869.15	PPP1R21	chr2_48426987_T_G_b38	48505596:48505718:clu_49929	3.4e-13	-0.49	Nerve - Tibial
								ENSG00000162869.15	PPP1R21	chr2_48426987_T_G_b38	48505857:48507269:clu_44773	2.3e-12	-0.39	Esophagus - Mucosa
								ENSG00000162869.15	PPP1R21	chr2_48426987_T_G_b38	48505857:48507269:clu_47092	7.1e-12	-0.40	Adipose - Visceral (Omentum)
								ENSG00000162869.15	PPP1R21	chr2_48426987_T_G_b38	48505596:48505718:clu_38732	2.8e-11	-0.45	Cells - Cultured fibroblasts
								ENSG00000162869.15	PPP1R21	chr2_48426987_T_G_b38	48505857:48507269:clu_48393	9.4e-11	-0.39	Adipose - Subcutaneous
								ENSG00000242441.7	GTF2A1L	chr2_48426987_T_G_b38	48591855:48595228:clu_44596	2.4e-10	0.43	Artery - Tibial
								ENSG00000243244.5	STON1	chr2_48426987_T_G_b38	48591855:48595228:clu_44596	2.4e-10	0.43	Artery - Tibial
								ENSG00000162869.15	PPP1R21	chr2_48426987_T_G_b38	48505857:48507269:clu_48955	5.0e-10	-0.42	Breast - Mammary Tissue
								ENSG00000242441.7	GTF2A1L	chr2_48426987_T_G_b38	48591855:48595228:clu_47096	8.7e-10	0.47	Adipose - Visceral (Omentum)
								ENSG00000243244.5	STON1	chr2_48426987_T_G_b38	48591855:48595228:clu_47096	8.7e-10	0.47	Adipose - Visceral (Omentum)
								ENSG00000162869.15	PPP1R21	chr2_48426987_T_G_b38	48505596:48505718:clu_86847	1.6e-9	-0.58	Testis
								ENSG00000162869.15	PPP1R21	chr2_48426987_T_G_b38	48505596:48505718:clu_42393	3.3e-9	-0.37	Esophagus - Gastroesophageal Junction
								ENSG00000162869.15	PPP1R21	chr2_48426987_T_G_b38	48505596:48505718:clu_44061	2.4e-8	-0.52	Prostate
								ENSG00000242441.7	GTF2A1L	chr2_48426987_T_G_b38	48591855:48595228:clu_51122	3.4e-8	0.40	Lung
								ENSG00000243244.5	STON1	chr2_48426987_T_G_b38	48591855:48595228:clu_51122	3.4e-8	0.40	Lung
								ENSG00000243244.5	STON1	chr2_48426987_T_G_b38	48591855:48595228:clu_51122	3.4e-8	0.40	Lung
								ENSG00000162869.15	PPP1R21	chr2_48426987_T_G_b38	48505857:48507269:clu_45847	6.9e-8	-0.55	Pituitary
								ENSG00000162869.15	PPP1R21	chr2_48426987_T_G_b38	48505857:48507269:clu_51118	7.3e-8	-0.32	Lung
								ENSG00000242441.7	GTF2A1L	chr2_48426987_T_G_b38	48591855:48595228:clu_44777	2.4e-7	0.37	Esophagus - Mucosa
								ENSG00000243244.5	STON1	chr2_48426987_T_G_b38	48591855:48595228:clu_44777	2.4e-7	0.37	Esophagus - Mucosa
								ENSG00000162869.15	PPP1R21	chr2_48426987_T_G_b38	48505596:48505718:clu_42576	3.2e-7	-0.37	Heart - Atrial Appendage
								ENSG00000162869.15	PPP1R21	chr2_48426987_T_G_b38	48505857:48507269:clu_36242	3.3e-7	-0.50	Uterus
								ENSG00000162869.15	PPP1R21	chr2_48426987_T_G_b38	48505857:48507269:clu_36242	3.3e-7	-0.50	Uterus
								ENSG00000242441.7	GTF2A1L	chr2_48426987_T_G_b38	48591855:48595228:clu_48959	7.0e-7	0.39	Breast - Mammary Tissue
								ENSG00000242441.7	GTF2A1L	chr2_48426987_T_G_b38	48591855:48595228:clu_48959	7.0e-7	0.39	Breast - Mammary Tissue
								ENSG00000243244.5	STON1	chr2_48426987_T_G_b38	48591855:48595228:clu_48959	7.0e-7	0.39	Breast - Mammary Tissue
								ENSG00000162869.15	PPP1R21	chr2_48426987_T_G_b38	48505596:48505718:clu_43358	9.2e-7	-0.41	Colon - Sigmoid
								ENSG00000242441.7	GTF2A1L	chr2_48426987_T_G_b38	48591855:48595228:clu_42680	0.0000048	0.38	Artery - Aorta
								ENSG00000243244.5	STON1	chr2_48426987_T_G_b38	48591855:48595228:clu_42680	0.0000048	0.38	Artery - Aorta
								ENSG00000068781.21	STON1-GTF2A1L	chr2_48426987_T_G_b38	48769074:48776280:clu_47101	0.000010	0.30	Adipose - Visceral (Omentum)
7	rs3779195	98364050	rs6967728	98286325	-77725	0.9	-0.96	ENSG00000006453.13	BAIAP2L1	chr7_98286325_A_G_b38	98312264:98315460:clu_58938	5.5e-90	2023-07-01	Testis
								ENSG00000164713.9	BRI3	chr7_98286325_A_G_b38	98282453:98306483:clu_31137	4.7e-27	0.60	Artery - Tibial
								ENSG00000164713.9	BRI3	chr7_98286325_A_G_b38	98282453:98306483:clu_29921	3.1e-21	0.41	Muscle - Skeletal
								ENSG00000164713.9	BRI3	chr7_98286325_A_G_b38	98282453:98306483:clu_33876	1.6e-20	0.55	Adipose - Subcutaneous
								ENSG00000164713.9	BRI3	chr7_98286325_A_G_b38	98282453:98306483:clu_30003	5.1e-18	0.62	Artery - Aorta
								ENSG00000164713.9	BRI3	chr7_98286325_A_G_b38	98282453:98306483:clu_34744	2.0e-17	0.52	Skin - Sun Exposed (Lower leg)
								ENSG00000164713.9	BRI3	chr7_98286325_A_G_b38	98282453:98306483:clu_35576	5.6e-16	0.46	Lung
								ENSG00000164713.9	BRI3	chr7_98286325_A_G_b38	98282453:98306483:clu_34931	2.6e-14	0.52	Nerve - Tibial
								ENSG00000164713.9	BRI3	chr7_98286325_A_G_b38	98282453:98306483:clu_33912	3.5e-13	0.52	Skin - Not Sun Exposed (Suprapubic)
								ENSG00000164713.9	BRI3	chr7_98286325_A_G_b38	98282453:98306483:clu_31244	2.0e-11	0.47	Esophagus - Muscularis
								ENSG00000164713.9	BRI3	chr7_98286325_A_G_b38	98282453:98306483:clu_32918	3.0e-11	0.44	Adipose - Visceral (Omentum)
								ENSG00000164713.9	BRI3	chr7_98286325_A_G_b38	98282453:98306483:clu_34279	1.7e-10	0.43	Breast - Mammary Tissue
								ENSG00000164713.9	BRI3	chr7_98286325_A_G_b38	98282453:98306483:clu_36196	3.1e-9	0.37	Thyroid
								ENSG00000164713.9	BRI3	chr7_98286325_A_G_b38	98282453:98306483:clu_31479	4.9e-9	0.47	Esophagus - Mucosa
								ENSG00000164713.9	BRI3	chr7_98286325_A_G_b38	98282453:98306483:clu_27870	1.9e-8	0.74	Brain - Cerebellar Hemisphere
								ENSG00000164713.9	BRI3	chr7_98286325_A_G_b38	98282453:98306483:clu_30603	5.3e-8	0.44	Colon - Sigmoid
								ENSG00000164713.9	BRI3	chr7_98286325_A_G_b38	98282453:98306483:clu_27313	7.1e-8	0.45	Pancreas
								ENSG00000164713.9	BRI3	chr7_98286325_A_G_b38	98282453:98306483:clu_33024	2.5e-7	0.38	Colon - Transverse
								ENSG00000164713.9	BRI3	chr7_98286325_A_G_b38	98282453:98306483:clu_29907	0.0000014	0.38	Esophagus - Gastroesophageal Junction
7	rs3779195	98364050	rs7015	98291311	-72739	0.85	-0.97	ENSG00000006453.13	BAIAP2L1	chr7_98291311_A_G_b38	98312264:98315460:clu_58938	4.0e-88	2023-07-01	Testis
								ENSG00000164713.9	BRI3	chr7_98291311_A_G_b38	98282453:98306483:clu_31137	6.8e-27	0.60	Artery - Tibial
								ENSG00000164713.9	BRI3	chr7_98291311_A_G_b38	98282453:98306483:clu_29921	1.6e-21	0.41	Muscle - Skeletal
								ENSG00000164713.9	BRI3	chr7_98291311_A_G_b38	98282453:98306483:clu_33876	4.1e-20	0.54	Adipose - Subcutaneous
								ENSG00000164713.9	BRI3	chr7_98291311_A_G_b38	98282453:98306483:clu_30003	5.1e-18	0.62	Artery - Aorta
								ENSG00000164713.9	BRI3	chr7_98291311_A_G_b38	98282453:98306483:clu_34744	2.3e-17	0.52	Skin - Sun Exposed (Lower leg)
								ENSG00000164713.9	BRI3	chr7_98291311_A_G_b38	98282453:98306483:clu_35576	7.8e-16	0.46	Lung
								ENSG00000164713.9	BRI3	chr7_98291311_A_G_b38	98282453:98306483:clu_34931	2.8e-14	0.52	Nerve - Tibial
								ENSG00000164713.9	BRI3	chr7_98291311_A_G_b38	98282453:98306483:clu_33912	3.5e-13	0.52	Skin - Not Sun Exposed (Suprapubic)
								ENSG00000164713.9	BRI3	chr7_98291311_A_G_b38	98282453:98306483:clu_31244	9.3e-12	0.48	Esophagus - Muscularis
								ENSG00000164713.9	BRI3	chr7_98291311_A_G_b38	98282453:98306483:clu_32918	3.5e-11	0.44	Adipose - Visceral (Omentum)
								ENSG00000164713.9	BRI3	chr7_98291311_A_G_b38	98282453:98306483:clu_34279	8.8e-11	0.44	Breast - Mammary Tissue
								ENSG00000164713.9	BRI3	chr7_98291311_A_G_b38	98282453:98306483:clu_36196	2.5e-9	0.37	Thyroid
								ENSG00000164713.9	BRI3	chr7_98291311_A_G_b38	98282453:98306483:clu_31479	6.9e-9	0.46	Esophagus - Mucosa
								ENSG00000164713.9	BRI3	chr7_98291311_A_G_b38	98282453:98306483:clu_27313	3.3e-8	0.47	Pancreas
								ENSG00000164713.9	BRI3	chr7_98291311_A_G_b38	98282453:98306483:clu_30603	5.3e-8	0.44	Colon - Sigmoid
								ENSG00000164713.9	BRI3	chr7_98291311_A_G_b38	98282453:98306483:clu_27870	1.4e-7	0.70	Brain - Cerebellar Hemisphere
								ENSG00000164713.9	BRI3	chr7_98291311_A_G_b38	98282453:98306483:clu_33024	2.4e-7	0.38	Colon - Transverse
								ENSG00000164713.9	BRI3	chr7_98291311_A_G_b38	98282453:98306483:clu_29907	7.5e-7	0.39	Esophagus - Gastroesophageal Junction
7	rs3779195	98364050	rs13232861	98299769	-64281	0.81	-0.96	ENSG00000006453.13	BAIAP2L1	chr7_98299769_A_G_b38	98312264:98315460:clu_58938	1.1e-85	2023-06-01	Testis
								ENSG00000164713.9	BRI3	chr7_98299769_A_G_b38	98282453:98306483:clu_31137	7.7e-26	0.58	Artery - Tibial
								ENSG00000164713.9	BRI3	chr7_98299769_A_G_b38	98282453:98306483:clu_29921	5.3e-20	0.39	Muscle - Skeletal
								ENSG00000164713.9	BRI3	chr7_98299769_A_G_b38	98282453:98306483:clu_30003	2.7e-17	0.60	Artery - Aorta
								ENSG00000164713.9	BRI3	chr7_98299769_A_G_b38	98282453:98306483:clu_34744	1.3e-16	0.49	Skin - Sun Exposed (Lower leg)
								ENSG00000164713.9	BRI3	chr7_98299769_A_G_b38	98282453:98306483:clu_33876	1.4e-16	0.48	Adipose - Subcutaneous
								ENSG00000164713.9	BRI3	chr7_98299769_A_G_b38	98282453:98306483:clu_35576	6.5e-15	0.44	Lung
								ENSG00000164713.9	BRI3	chr7_98299769_A_G_b38	98282453:98306483:clu_34931	2.0e-13	0.49	Nerve - Tibial
								ENSG00000164713.9	BRI3	chr7_98299769_A_G_b38	98282453:98306483:clu_33912	9.9e-12	0.47	Skin - Not Sun Exposed (Suprapubic)
								ENSG00000164713.9	BRI3	chr7_98299769_A_G_b38	98282453:98306483:clu_31244	5.4e-11	0.45	Esophagus - Muscularis
								ENSG00000164713.9	BRI3	chr7_98299769_A_G_b38	98282453:98306483:clu_34279	1.0e-10	0.43	Breast - Mammary Tissue
								ENSG00000164713.9	BRI3	chr7_98299769_A_G_b38	98282453:98306483:clu_32918	5.2e-10	0.40	Adipose - Visceral (Omentum)
								ENSG00000164713.9	BRI3	chr7_98299769_A_G_b38	98282453:98306483:clu_36196	6.1e-9	0.36	Thyroid
								ENSG00000164713.9	BRI3	chr7_98299769_A_G_b38	98282453:98306483:clu_27870	1.7e-7	0.69	Brain - Cerebellar Hemisphere
								ENSG00000164713.9	BRI3	chr7_98299769_A_G_b38	98282453:98306483:clu_31479	2.4e-7	0.40	Esophagus - Mucosa
								ENSG00000164713.9	BRI3	chr7_98299769_A_G_b38	98282453:98306483:clu_33024	3.6e-7	0.37	Colon - Transverse
								ENSG00000164713.9	BRI3	chr7_98299769_A_G_b38	98282453:98306483:clu_27313	8.5e-7	0.41	Pancreas
								ENSG00000164713.9	BRI3	chr7_98299769_A_G_b38	98282453:98306483:clu_29907	0.0000014	0.37	Esophagus - Gastroesophageal Junction
								ENSG00000164713.9	BRI3	chr7_98299769_A_G_b38	98282453:98306483:clu_30603	0.0000022	0.38	Colon - Sigmoid
7	rs3779195	98364050	rs11290747	98300261	-63789	0.95	-0.97	ENSG00000006453.13	BAIAP2L1	chr7_98300261_TC_T_b38	98312264:98315460:clu_58938	2.7e-91	2023-06-01	Testis
								ENSG00000164713.9	BRI3	chr7_98300261_TC_T_b38	98282453:98306483:clu_31137	1.5e-26	0.59	Artery - Tibial
								ENSG00000164713.9	BRI3	chr7_98300261_TC_T_b38	98282453:98306483:clu_29921	6.5e-20	0.39	Muscle - Skeletal
								ENSG00000164713.9	BRI3	chr7_98300261_TC_T_b38	98282453:98306483:clu_33876	9.0e-20	0.52	Adipose - Subcutaneous
								ENSG00000164713.9	BRI3	chr7_98300261_TC_T_b38	98282453:98306483:clu_30003	1.3e-17	0.60	Artery - Aorta
								ENSG00000164713.9	BRI3	chr7_98300261_TC_T_b38	98282453:98306483:clu_34744	3.3e-16	0.48	Skin - Sun Exposed (Lower leg)
								ENSG00000164713.9	BRI3	chr7_98300261_TC_T_b38	98282453:98306483:clu_35576	1.8e-15	0.45	Lung
								ENSG00000164713.9	BRI3	chr7_98300261_TC_T_b38	98282453:98306483:clu_34931	1.6e-13	0.49	Nerve - Tibial
								ENSG00000164713.9	BRI3	chr7_98300261_TC_T_b38	98282453:98306483:clu_33912	9.1e-13	0.49	Skin - Not Sun Exposed (Suprapubic)
								ENSG00000164713.9	BRI3	chr7_98300261_TC_T_b38	98282453:98306483:clu_31244	1.4e-11	0.46	Esophagus - Muscularis
								ENSG00000164713.9	BRI3	chr7_98300261_TC_T_b38	98282453:98306483:clu_32918	9.2e-11	0.42	Adipose - Visceral (Omentum)
								ENSG00000164713.9	BRI3	chr7_98300261_TC_T_b38	98282453:98306483:clu_34279	2.5e-10	0.42	Breast - Mammary Tissue
								ENSG00000164713.9	BRI3	chr7_98300261_TC_T_b38	98282453:98306483:clu_36196	1.2e-9	0.37	Thyroid
								ENSG00000164713.9	BRI3	chr7_98300261_TC_T_b38	98282453:98306483:clu_31479	3.9e-8	0.43	Esophagus - Mucosa
								ENSG00000164713.9	BRI3	chr7_98300261_TC_T_b38	98282453:98306483:clu_27313	6.8e-8	0.44	Pancreas
								ENSG00000164713.9	BRI3	chr7_98300261_TC_T_b38	98282453:98306483:clu_27870	4.2e-7	0.68	Brain - Cerebellar Hemisphere
								ENSG00000164713.9	BRI3	chr7_98300261_TC_T_b38	98282453:98306483:clu_29907	5.3e-7	0.39	Esophagus - Gastroesophageal Junction
								ENSG00000164713.9	BRI3	chr7_98300261_TC_T_b38	98282453:98306483:clu_30603	5.7e-7	0.39	Colon - Sigmoid
								ENSG00000164713.9	BRI3	chr7_98300261_TC_T_b38	98282453:98306483:clu_33024	8.7e-7	0.35	Colon - Transverse
7	rs3779195	98364050	rs1635609	98320502	-43548	0.96	-0.98	ENSG00000006453.13	BAIAP2L1	chr7_98320502_C_T_b38	98312264:98315460:clu_58938	2.6e-93	2023-06-01	Testis
								ENSG00000164713.9	BRI3	chr7_98320502_C_T_b38	98282453:98306483:clu_31137	9.7e-27	0.59	Artery - Tibial
								ENSG00000164713.9	BRI3	chr7_98320502_C_T_b38	98282453:98306483:clu_29921	1.6e-19	0.38	Muscle - Skeletal
								ENSG00000164713.9	BRI3	chr7_98320502_C_T_b38	98282453:98306483:clu_33876	3.5e-19	0.51	Adipose - Subcutaneous
								ENSG00000164713.9	BRI3	chr7_98320502_C_T_b38	98282453:98306483:clu_30003	2.6e-17	0.59	Artery - Aorta
								ENSG00000164713.9	BRI3	chr7_98320502_C_T_b38	98282453:98306483:clu_34744	5.4e-16	0.48	Skin - Sun Exposed (Lower leg)
								ENSG00000164713.9	BRI3	chr7_98320502_C_T_b38	98282453:98306483:clu_35576	1.4e-15	0.45	Lung
								ENSG00000164713.9	BRI3	chr7_98320502_C_T_b38	98282453:98306483:clu_34931	1.5e-13	0.49	Nerve - Tibial
								ENSG00000164713.9	BRI3	chr7_98320502_C_T_b38	98282453:98306483:clu_33912	1.2e-12	0.49	Skin - Not Sun Exposed (Suprapubic)
								ENSG00000164713.9	BRI3	chr7_98320502_C_T_b38	98282453:98306483:clu_31244	2.4e-11	0.46	Esophagus - Muscularis
								ENSG00000164713.9	BRI3	chr7_98320502_C_T_b38	98282453:98306483:clu_32918	8.0e-11	0.42	Adipose - Visceral (Omentum)
								ENSG00000164713.9	BRI3	chr7_98320502_C_T_b38	98282453:98306483:clu_34279	1.9e-9	0.40	Breast - Mammary Tissue
								ENSG00000164713.9	BRI3	chr7_98320502_C_T_b38	98282453:98306483:clu_36196	2.1e-9	0.37	Thyroid
								ENSG00000164713.9	BRI3	chr7_98320502_C_T_b38	98282453:98306483:clu_27870	6.0e-8	0.72	Brain - Cerebellar Hemisphere
								ENSG00000164713.9	BRI3	chr7_98320502_C_T_b38	98282453:98306483:clu_31479	1.0e-7	0.41	Esophagus - Mucosa
								ENSG00000164713.9	BRI3	chr7_98320502_C_T_b38	98282453:98306483:clu_27313	1.2e-7	0.43	Pancreas
								ENSG00000164713.9	BRI3	chr7_98320502_C_T_b38	98282453:98306483:clu_29907	9.9e-7	0.38	Esophagus - Gastroesophageal Junction
								ENSG00000164713.9	BRI3	chr7_98320502_C_T_b38	98282453:98306483:clu_33024	0.0000010	0.35	Colon - Transverse
								ENSG00000164713.9	BRI3	chr7_98320502_C_T_b38	98282453:98306483:clu_30603	0.0000020	0.37	Colon - Sigmoid
7	rs3779195	98364050	rs1688607	98322009	-42041	0.92	-0.98	ENSG00000006453.13	BAIAP2L1	chr7_98322009_C_T_b38	98312264:98315460:clu_58938	7.7e-91	2023-06-01	Testis
								ENSG00000164713.9	BRI3	chr7_98322009_C_T_b38	98282453:98306483:clu_31137	5.3e-27	0.59	Artery - Tibial
								ENSG00000164713.9	BRI3	chr7_98322009_C_T_b38	98282453:98306483:clu_29921	1.6e-19	0.38	Muscle - Skeletal
								ENSG00000164713.9	BRI3	chr7_98322009_C_T_b38	98282453:98306483:clu_33876	3.5e-19	0.51	Adipose - Subcutaneous
								ENSG00000164713.9	BRI3	chr7_98322009_C_T_b38	98282453:98306483:clu_30003	2.5e-17	0.60	Artery - Aorta
								ENSG00000164713.9	BRI3	chr7_98322009_C_T_b38	98282453:98306483:clu_34744	5.4e-16	0.48	Skin - Sun Exposed (Lower leg)
								ENSG00000164713.9	BRI3	chr7_98322009_C_T_b38	98282453:98306483:clu_35576	2.5e-15	0.44	Lung
								ENSG00000164713.9	BRI3	chr7_98322009_C_T_b38	98282453:98306483:clu_34931	1.5e-13	0.49	Nerve - Tibial
								ENSG00000164713.9	BRI3	chr7_98322009_C_T_b38	98282453:98306483:clu_33912	2.4e-12	0.48	Skin - Not Sun Exposed (Suprapubic)
								ENSG00000164713.9	BRI3	chr7_98322009_C_T_b38	98282453:98306483:clu_31244	2.4e-11	0.46	Esophagus - Muscularis
								ENSG00000164713.9	BRI3	chr7_98322009_C_T_b38	98282453:98306483:clu_32918	4.5e-10	0.41	Adipose - Visceral (Omentum)
								ENSG00000164713.9	BRI3	chr7_98322009_C_T_b38	98282453:98306483:clu_36196	2.1e-9	0.37	Thyroid
								ENSG00000164713.9	BRI3	chr7_98322009_C_T_b38	98282453:98306483:clu_34279	3.2e-9	0.39	Breast - Mammary Tissue
								ENSG00000164713.9	BRI3	chr7_98322009_C_T_b38	98282453:98306483:clu_27870	5.5e-8	0.72	Brain - Cerebellar Hemisphere
								ENSG00000164713.9	BRI3	chr7_98322009_C_T_b38	98282453:98306483:clu_31479	1.0e-7	0.41	Esophagus - Mucosa
								ENSG00000164713.9	BRI3	chr7_98322009_C_T_b38	98282453:98306483:clu_27313	1.2e-7	0.43	Pancreas
								ENSG00000164713.9	BRI3	chr7_98322009_C_T_b38	98282453:98306483:clu_29907	9.9e-7	0.38	Esophagus - Gastroesophageal Junction
								ENSG00000164713.9	BRI3	chr7_98322009_C_T_b38	98282453:98306483:clu_33024	0.0000010	0.35	Colon - Transverse
								ENSG00000164713.9	BRI3	chr7_98322009_C_T_b38	98282453:98306483:clu_30603	0.0000020	0.37	Colon - Sigmoid
7	rs3779195	98364050	rs1688606	98345539	-18511	0.98	-0.99	ENSG00000006453.13	BAIAP2L1	chr7_98345539_G_A_b38	98312264:98315460:clu_58938	2.6e-92	2023-07-01	Testis
								ENSG00000164713.9	BRI3	chr7_98345539_G_A_b38	98282453:98306483:clu_31137	2.8e-27	0.60	Artery - Tibial
								ENSG00000164713.9	BRI3	chr7_98345539_G_A_b38	98282453:98306483:clu_29921	3.0e-20	0.39	Muscle - Skeletal
								ENSG00000164713.9	BRI3	chr7_98345539_G_A_b38	98282453:98306483:clu_33876	4.0e-20	0.53	Adipose - Subcutaneous
								ENSG00000164713.9	BRI3	chr7_98345539_G_A_b38	98282453:98306483:clu_30003	3.9e-17	0.61	Artery - Aorta
								ENSG00000164713.9	BRI3	chr7_98345539_G_A_b38	98282453:98306483:clu_34744	8.7e-16	0.48	Skin - Sun Exposed (Lower leg)
								ENSG00000164713.9	BRI3	chr7_98345539_G_A_b38	98282453:98306483:clu_35576	4.5e-15	0.44	Lung
								ENSG00000164713.9	BRI3	chr7_98345539_G_A_b38	98282453:98306483:clu_34931	1.4e-14	0.51	Nerve - Tibial
								ENSG00000164713.9	BRI3	chr7_98345539_G_A_b38	98282453:98306483:clu_33912	2.2e-13	0.51	Skin - Not Sun Exposed (Suprapubic)
								ENSG00000164713.9	BRI3	chr7_98345539_G_A_b38	98282453:98306483:clu_31244	3.8e-11	0.45	Esophagus - Muscularis
								ENSG00000164713.9	BRI3	chr7_98345539_G_A_b38	98282453:98306483:clu_32918	1.3e-9	0.40	Adipose - Visceral (Omentum)
								ENSG00000164713.9	BRI3	chr7_98345539_G_A_b38	98282453:98306483:clu_36196	6.7e-9	0.36	Thyroid
								ENSG00000164713.9	BRI3	chr7_98345539_G_A_b38	98282453:98306483:clu_34279	1.6e-8	0.38	Breast - Mammary Tissue
								ENSG00000164713.9	BRI3	chr7_98345539_G_A_b38	98282453:98306483:clu_27870	7.6e-8	0.70	Brain - Cerebellar Hemisphere
								ENSG00000164713.9	BRI3	chr7_98345539_G_A_b38	98282453:98306483:clu_27313	1.9e-7	0.43	Pancreas
								ENSG00000164713.9	BRI3	chr7_98345539_G_A_b38	98282453:98306483:clu_31479	2.0e-7	0.41	Esophagus - Mucosa
								ENSG00000164713.9	BRI3	chr7_98345539_G_A_b38	98282453:98306483:clu_30603	6.4e-7	0.40	Colon - Sigmoid
								ENSG00000164713.9	BRI3	chr7_98345539_G_A_b38	98282453:98306483:clu_29907	7.3e-7	0.38	Esophagus - Gastroesophageal Junction
								ENSG00000164713.9	BRI3	chr7_98345539_G_A_b38	98282453:98306483:clu_33024	0.0000032	0.34	Colon - Transverse
7	rs3779195	98364050	rs112758337	98347956	-16094	0.98	0.99	ENSG00000006453.13	BAIAP2L1	chr7_98347956_G_A_b38	98312264:98315460:clu_58938	2.1e-72	-1.6	Testis
								ENSG00000164713.9	BRI3	chr7_98347956_G_A_b38	98282453:98306483:clu_31137	1.4e-26	-0.62	Artery - Tibial
								ENSG00000164713.9	BRI3	chr7_98347956_G_A_b38	98282453:98306483:clu_29921	1.1e-17	-0.38	Muscle - Skeletal
								ENSG00000164713.9	BRI3	chr7_98347956_G_A_b38	98282453:98306483:clu_33876	1.4e-17	-0.52	Adipose - Subcutaneous
								ENSG00000164713.9	BRI3	chr7_98347956_G_A_b38	98282453:98306483:clu_34744	4.4e-17	-0.53	Skin - Sun Exposed (Lower leg)
								ENSG00000164713.9	BRI3	chr7_98347956_G_A_b38	98282453:98306483:clu_30003	1.1e-16	-0.61	Artery - Aorta
								ENSG00000164713.9	BRI3	chr7_98347956_G_A_b38	98282453:98306483:clu_34931	7.2e-15	-0.55	Nerve - Tibial
								ENSG00000164713.9	BRI3	chr7_98347956_G_A_b38	98282453:98306483:clu_35576	2.2e-14	-0.45	Lung
								ENSG00000164713.9	BRI3	chr7_98347956_G_A_b38	98282453:98306483:clu_33912	2.1e-12	-0.51	Skin - Not Sun Exposed (Suprapubic)
								ENSG00000164713.9	BRI3	chr7_98347956_G_A_b38	98282453:98306483:clu_31244	1.9e-10	-0.46	Esophagus - Muscularis
								ENSG00000164713.9	BRI3	chr7_98347956_G_A_b38	98282453:98306483:clu_34279	5.4e-9	-0.40	Breast - Mammary Tissue
								ENSG00000164713.9	BRI3	chr7_98347956_G_A_b38	98282453:98306483:clu_32918	9.0e-9	-0.39	Adipose - Visceral (Omentum)
								ENSG00000164713.9	BRI3	chr7_98347956_G_A_b38	98282453:98306483:clu_36196	9.2e-9	-0.37	Thyroid
								ENSG00000164713.9	BRI3	chr7_98347956_G_A_b38	98282453:98306483:clu_27870	1.6e-8	-0.77	Brain - Cerebellar Hemisphere
								ENSG00000164713.9	BRI3	chr7_98347956_G_A_b38	98282453:98306483:clu_31479	1.5e-7	-0.44	Esophagus - Mucosa
								ENSG00000164713.9	BRI3	chr7_98347956_G_A_b38	98282453:98306483:clu_30603	1.6e-7	-0.44	Colon - Sigmoid
								ENSG00000164713.9	BRI3	chr7_98347956_G_A_b38	98282453:98306483:clu_27313	8.7e-7	-0.43	Pancreas
								ENSG00000164713.9	BRI3	chr7_98347956_G_A_b38	98282453:98306483:clu_29907	9.2e-7	-0.40	Esophagus - Gastroesophageal Junction
								ENSG00000164713.9	BRI3	chr7_98347956_G_A_b38	98282453:98306483:clu_33024	0.0000045	-0.36	Colon - Transverse
7	rs3779195	98364050	rs77032872	98355009	-9041	0.98	0.99	ENSG00000006453.13	BAIAP2L1	chr7_98355009_TG_T_b38	98312264:98315460:clu_58938	2.1e-72	-1.6	Testis
								ENSG00000164713.9	BRI3	chr7_98355009_TG_T_b38	98282453:98306483:clu_31137	1.4e-26	-0.62	Artery - Tibial
								ENSG00000164713.9	BRI3	chr7_98355009_TG_T_b38	98282453:98306483:clu_29921	1.1e-17	-0.38	Muscle - Skeletal
								ENSG00000164713.9	BRI3	chr7_98355009_TG_T_b38	98282453:98306483:clu_33876	1.4e-17	-0.52	Adipose - Subcutaneous
								ENSG00000164713.9	BRI3	chr7_98355009_TG_T_b38	98282453:98306483:clu_34744	4.4e-17	-0.53	Skin - Sun Exposed (Lower leg)
								ENSG00000164713.9	BRI3	chr7_98355009_TG_T_b38	98282453:98306483:clu_30003	1.1e-16	-0.61	Artery - Aorta
								ENSG00000164713.9	BRI3	chr7_98355009_TG_T_b38	98282453:98306483:clu_34931	7.2e-15	-0.55	Nerve - Tibial
								ENSG00000164713.9	BRI3	chr7_98355009_TG_T_b38	98282453:98306483:clu_35576	2.2e-14	-0.45	Lung
								ENSG00000164713.9	BRI3	chr7_98355009_TG_T_b38	98282453:98306483:clu_33912	2.1e-12	-0.51	Skin - Not Sun Exposed (Suprapubic)
								ENSG00000164713.9	BRI3	chr7_98355009_TG_T_b38	98282453:98306483:clu_31244	1.9e-10	-0.46	Esophagus - Muscularis
								ENSG00000164713.9	BRI3	chr7_98355009_TG_T_b38	98282453:98306483:clu_34279	5.4e-9	-0.40	Breast - Mammary Tissue
								ENSG00000164713.9	BRI3	chr7_98355009_TG_T_b38	98282453:98306483:clu_32918	9.0e-9	-0.39	Adipose - Visceral (Omentum)
								ENSG00000164713.9	BRI3	chr7_98355009_TG_T_b38	98282453:98306483:clu_36196	9.2e-9	-0.37	Thyroid
								ENSG00000164713.9	BRI3	chr7_98355009_TG_T_b38	98282453:98306483:clu_27870	1.6e-8	-0.77	Brain - Cerebellar Hemisphere
								ENSG00000164713.9	BRI3	chr7_98355009_TG_T_b38	98282453:98306483:clu_31479	1.5e-7	-0.44	Esophagus - Mucosa
								ENSG00000164713.9	BRI3	chr7_98355009_TG_T_b38	98282453:98306483:clu_30603	1.6e-7	-0.44	Colon - Sigmoid
								ENSG00000164713.9	BRI3	chr7_98355009_TG_T_b38	98282453:98306483:clu_27313	8.7e-7	-0.43	Pancreas
								ENSG00000164713.9	BRI3	chr7_98355009_TG_T_b38	98282453:98306483:clu_29907	9.2e-7	-0.40	Esophagus - Gastroesophageal Junction
								ENSG00000164713.9	BRI3	chr7_98355009_TG_T_b38	98282453:98306483:clu_33024	0.0000045	-0.36	Colon - Transverse
7	rs3779195	98364050	rs3779196	98360794	-3256	0.98	-0.99	ENSG00000006453.13	BAIAP2L1	chr7_98360794_T_C_b38	98312264:98315460:clu_58938	2.6e-92	2023-07-01	Testis
								ENSG00000164713.9	BRI3	chr7_98360794_T_C_b38	98282453:98306483:clu_31137	2.8e-27	0.60	Artery - Tibial
								ENSG00000164713.9	BRI3	chr7_98360794_T_C_b38	98282453:98306483:clu_29921	3.0e-20	0.39	Muscle - Skeletal
								ENSG00000164713.9	BRI3	chr7_98360794_T_C_b38	98282453:98306483:clu_33876	4.0e-20	0.53	Adipose - Subcutaneous
								ENSG00000164713.9	BRI3	chr7_98360794_T_C_b38	98282453:98306483:clu_30003	3.9e-17	0.61	Artery - Aorta
								ENSG00000164713.9	BRI3	chr7_98360794_T_C_b38	98282453:98306483:clu_34744	8.7e-16	0.48	Skin - Sun Exposed (Lower leg)
								ENSG00000164713.9	BRI3	chr7_98360794_T_C_b38	98282453:98306483:clu_35576	4.5e-15	0.44	Lung
								ENSG00000164713.9	BRI3	chr7_98360794_T_C_b38	98282453:98306483:clu_34931	1.4e-14	0.51	Nerve - Tibial
								ENSG00000164713.9	BRI3	chr7_98360794_T_C_b38	98282453:98306483:clu_33912	2.2e-13	0.51	Skin - Not Sun Exposed (Suprapubic)
								ENSG00000164713.9	BRI3	chr7_98360794_T_C_b38	98282453:98306483:clu_31244	3.8e-11	0.45	Esophagus - Muscularis
								ENSG00000164713.9	BRI3	chr7_98360794_T_C_b38	98282453:98306483:clu_32918	1.3e-9	0.40	Adipose - Visceral (Omentum)
								ENSG00000164713.9	BRI3	chr7_98360794_T_C_b38	98282453:98306483:clu_36196	6.7e-9	0.36	Thyroid
								ENSG00000164713.9	BRI3	chr7_98360794_T_C_b38	98282453:98306483:clu_34279	1.6e-8	0.38	Breast - Mammary Tissue
								ENSG00000164713.9	BRI3	chr7_98360794_T_C_b38	98282453:98306483:clu_27870	7.6e-8	0.70	Brain - Cerebellar Hemisphere
								ENSG00000164713.9	BRI3	chr7_98360794_T_C_b38	98282453:98306483:clu_27313	1.9e-7	0.43	Pancreas
								ENSG00000164713.9	BRI3	chr7_98360794_T_C_b38	98282453:98306483:clu_31479	2.0e-7	0.41	Esophagus - Mucosa
								ENSG00000164713.9	BRI3	chr7_98360794_T_C_b38	98282453:98306483:clu_30603	6.4e-7	0.40	Colon - Sigmoid
								ENSG00000164713.9	BRI3	chr7_98360794_T_C_b38	98282453:98306483:clu_29907	7.3e-7	0.38	Esophagus - Gastroesophageal Junction
								ENSG00000164713.9	BRI3	chr7_98360794_T_C_b38	98282453:98306483:clu_33024	0.0000032	0.34	Colon - Transverse
7	rs3779195	98364050	rs6965424	98361813	-2237	0.98	-0.99	ENSG00000006453.13	BAIAP2L1	chr7_98361813_A_G_b38	98312264:98315460:clu_58938	2.6e-92	2023-07-01	Testis
								ENSG00000164713.9	BRI3	chr7_98361813_A_G_b38	98282453:98306483:clu_31137	2.8e-27	0.60	Artery - Tibial
								ENSG00000164713.9	BRI3	chr7_98361813_A_G_b38	98282453:98306483:clu_29921	3.0e-20	0.39	Muscle - Skeletal
								ENSG00000164713.9	BRI3	chr7_98361813_A_G_b38	98282453:98306483:clu_33876	4.0e-20	0.53	Adipose - Subcutaneous
								ENSG00000164713.9	BRI3	chr7_98361813_A_G_b38	98282453:98306483:clu_30003	3.9e-17	0.61	Artery - Aorta
								ENSG00000164713.9	BRI3	chr7_98361813_A_G_b38	98282453:98306483:clu_34744	8.7e-16	0.48	Skin - Sun Exposed (Lower leg)
								ENSG00000164713.9	BRI3	chr7_98361813_A_G_b38	98282453:98306483:clu_35576	4.5e-15	0.44	Lung
								ENSG00000164713.9	BRI3	chr7_98361813_A_G_b38	98282453:98306483:clu_34931	1.4e-14	0.51	Nerve - Tibial
								ENSG00000164713.9	BRI3	chr7_98361813_A_G_b38	98282453:98306483:clu_33912	2.2e-13	0.51	Skin - Not Sun Exposed (Suprapubic)
								ENSG00000164713.9	BRI3	chr7_98361813_A_G_b38	98282453:98306483:clu_31244	3.8e-11	0.45	Esophagus - Muscularis
								ENSG00000164713.9	BRI3	chr7_98361813_A_G_b38	98282453:98306483:clu_32918	1.3e-9	0.40	Adipose - Visceral (Omentum)
								ENSG00000164713.9	BRI3	chr7_98361813_A_G_b38	98282453:98306483:clu_36196	6.7e-9	0.36	Thyroid
								ENSG00000164713.9	BRI3	chr7_98361813_A_G_b38	98282453:98306483:clu_34279	1.6e-8	0.38	Breast - Mammary Tissue
								ENSG00000164713.9	BRI3	chr7_98361813_A_G_b38	98282453:98306483:clu_27870	7.6e-8	0.70	Brain - Cerebellar Hemisphere
								ENSG00000164713.9	BRI3	chr7_98361813_A_G_b38	98282453:98306483:clu_27313	1.9e-7	0.43	Pancreas
								ENSG00000164713.9	BRI3	chr7_98361813_A_G_b38	98282453:98306483:clu_31479	2.0e-7	0.41	Esophagus - Mucosa
								ENSG00000164713.9	BRI3	chr7_98361813_A_G_b38	98282453:98306483:clu_30603	6.4e-7	0.40	Colon - Sigmoid
								ENSG00000164713.9	BRI3	chr7_98361813_A_G_b38	98282453:98306483:clu_29907	7.3e-7	0.38	Esophagus - Gastroesophageal Junction
								ENSG00000164713.9	BRI3	chr7_98361813_A_G_b38	98282453:98306483:clu_33024	0.0000032	0.34	Colon - Transverse
7	rs3779195	98364050	rs4268041	98376226	12176	0.91	-0.98	ENSG00000006453.13	BAIAP2L1	chr7_98376226_A_G_b38	98312264:98315460:clu_58938	6.5e-79	2023-06-01	Testis
								ENSG00000164713.9	BRI3	chr7_98376226_A_G_b38	98282453:98306483:clu_31137	2.0e-26	0.59	Artery - Tibial
								ENSG00000164713.9	BRI3	chr7_98376226_A_G_b38	98282453:98306483:clu_33876	2.5e-18	0.51	Adipose - Subcutaneous
								ENSG00000164713.9	BRI3	chr7_98376226_A_G_b38	98282453:98306483:clu_29921	3.2e-18	0.37	Muscle - Skeletal
								ENSG00000164713.9	BRI3	chr7_98376226_A_G_b38	98282453:98306483:clu_34931	4.3e-14	0.50	Nerve - Tibial
								ENSG00000164713.9	BRI3	chr7_98376226_A_G_b38	98282453:98306483:clu_34744	1.6e-13	0.44	Skin - Sun Exposed (Lower leg)
								ENSG00000164713.9	BRI3	chr7_98376226_A_G_b38	98282453:98306483:clu_30003	2.3e-13	0.55	Artery - Aorta
								ENSG00000164713.9	BRI3	chr7_98376226_A_G_b38	98282453:98306483:clu_35576	3.2e-13	0.42	Lung
								ENSG00000164713.9	BRI3	chr7_98376226_A_G_b38	98282453:98306483:clu_33912	3.4e-12	0.49	Skin - Not Sun Exposed (Suprapubic)
								ENSG00000164713.9	BRI3	chr7_98376226_A_G_b38	98282453:98306483:clu_31244	8.4e-10	0.42	Esophagus - Muscularis
								ENSG00000164713.9	BRI3	chr7_98376226_A_G_b38	98282453:98306483:clu_34279	1.3e-8	0.38	Breast - Mammary Tissue
								ENSG00000164713.9	BRI3	chr7_98376226_A_G_b38	98282453:98306483:clu_36196	1.3e-8	0.36	Thyroid
								ENSG00000164713.9	BRI3	chr7_98376226_A_G_b38	98282453:98306483:clu_32918	1.0e-7	0.36	Adipose - Visceral (Omentum)
								ENSG00000164713.9	BRI3	chr7_98376226_A_G_b38	98282453:98306483:clu_27870	2.3e-7	0.67	Brain - Cerebellar Hemisphere
								ENSG00000164713.9	BRI3	chr7_98376226_A_G_b38	98282453:98306483:clu_30603	2.7e-7	0.41	Colon - Sigmoid
								ENSG00000164713.9	BRI3	chr7_98376226_A_G_b38	98282453:98306483:clu_27313	4.6e-7	0.41	Pancreas
								ENSG00000164713.9	BRI3	chr7_98376226_A_G_b38	98282453:98306483:clu_31479	0.0000043	0.36	Esophagus - Mucosa
								ENSG00000164713.9	BRI3	chr7_98376226_A_G_b38	98282453:98306483:clu_29907	0.0000046	0.35	Esophagus - Gastroesophageal Junction
7	rs3779195	98364050	rs5886063	98378229	14179	0.95	-0.99	ENSG00000006453.13	BAIAP2L1	chr7_98378229_C_CAT_b38	98312264:98315460:clu_58938	1.9e-87	2023-06-01	Testis
								ENSG00000164713.9	BRI3	chr7_98378229_C_CAT_b38	98282453:98306483:clu_31137	2.8e-27	0.60	Artery - Tibial
								ENSG00000164713.9	BRI3	chr7_98378229_C_CAT_b38	98282453:98306483:clu_29921	8.8e-20	0.39	Muscle - Skeletal
								ENSG00000164713.9	BRI3	chr7_98378229_C_CAT_b38	98282453:98306483:clu_33876	2.7e-19	0.52	Adipose - Subcutaneous
								ENSG00000164713.9	BRI3	chr7_98378229_C_CAT_b38	98282453:98306483:clu_35576	4.2e-16	0.45	Lung
								ENSG00000164713.9	BRI3	chr7_98378229_C_CAT_b38	98282453:98306483:clu_34744	5.1e-16	0.49	Skin - Sun Exposed (Lower leg)
								ENSG00000164713.9	BRI3	chr7_98378229_C_CAT_b38	98282453:98306483:clu_30003	6.6e-16	0.58	Artery - Aorta
								ENSG00000164713.9	BRI3	chr7_98378229_C_CAT_b38	98282453:98306483:clu_34931	9.1e-15	0.52	Nerve - Tibial
								ENSG00000164713.9	BRI3	chr7_98378229_C_CAT_b38	98282453:98306483:clu_33912	6.5e-13	0.50	Skin - Not Sun Exposed (Suprapubic)
								ENSG00000164713.9	BRI3	chr7_98378229_C_CAT_b38	98282453:98306483:clu_31244	2.6e-10	0.43	Esophagus - Muscularis
								ENSG00000164713.9	BRI3	chr7_98378229_C_CAT_b38	98282453:98306483:clu_32918	3.0e-10	0.41	Adipose - Visceral (Omentum)
								ENSG00000164713.9	BRI3	chr7_98378229_C_CAT_b38	98282453:98306483:clu_36196	1.5e-9	0.38	Thyroid
								ENSG00000164713.9	BRI3	chr7_98378229_C_CAT_b38	98282453:98306483:clu_34279	4.6e-9	0.39	Breast - Mammary Tissue
								ENSG00000164713.9	BRI3	chr7_98378229_C_CAT_b38	98282453:98306483:clu_27870	2.7e-8	0.73	Brain - Cerebellar Hemisphere
								ENSG00000164713.9	BRI3	chr7_98378229_C_CAT_b38	98282453:98306483:clu_30603	8.4e-8	0.43	Colon - Sigmoid
								ENSG00000164713.9	BRI3	chr7_98378229_C_CAT_b38	98282453:98306483:clu_27313	2.6e-7	0.42	Pancreas
								ENSG00000164713.9	BRI3	chr7_98378229_C_CAT_b38	98282453:98306483:clu_31479	2.8e-7	0.40	Esophagus - Mucosa
								ENSG00000164713.9	BRI3	chr7_98378229_C_CAT_b38	98282453:98306483:clu_29907	0.0000012	0.37	Esophagus - Gastroesophageal Junction
								ENSG00000164713.9	BRI3	chr7_98378229_C_CAT_b38	98282453:98306483:clu_33024	0.0000027	0.34	Colon - Transverse
7	rs3779195	98364050	rs10953259	98383795	19745	0.95	-0.98	ENSG00000006453.13	BAIAP2L1	chr7_98383795_A_C_b38	98312264:98315460:clu_58938	1.9e-87	2023-06-01	Testis
								ENSG00000164713.9	BRI3	chr7_98383795_A_C_b38	98282453:98306483:clu_31137	2.8e-27	0.60	Artery - Tibial
								ENSG00000164713.9	BRI3	chr7_98383795_A_C_b38	98282453:98306483:clu_29921	8.8e-20	0.39	Muscle - Skeletal
								ENSG00000164713.9	BRI3	chr7_98383795_A_C_b38	98282453:98306483:clu_33876	2.7e-19	0.52	Adipose - Subcutaneous
								ENSG00000164713.9	BRI3	chr7_98383795_A_C_b38	98282453:98306483:clu_35576	4.2e-16	0.45	Lung
								ENSG00000164713.9	BRI3	chr7_98383795_A_C_b38	98282453:98306483:clu_34744	5.1e-16	0.49	Skin - Sun Exposed (Lower leg)
								ENSG00000164713.9	BRI3	chr7_98383795_A_C_b38	98282453:98306483:clu_30003	6.6e-16	0.58	Artery - Aorta
								ENSG00000164713.9	BRI3	chr7_98383795_A_C_b38	98282453:98306483:clu_34931	9.1e-15	0.52	Nerve - Tibial
								ENSG00000164713.9	BRI3	chr7_98383795_A_C_b38	98282453:98306483:clu_33912	6.5e-13	0.50	Skin - Not Sun Exposed (Suprapubic)
								ENSG00000164713.9	BRI3	chr7_98383795_A_C_b38	98282453:98306483:clu_31244	2.6e-10	0.43	Esophagus - Muscularis
								ENSG00000164713.9	BRI3	chr7_98383795_A_C_b38	98282453:98306483:clu_32918	3.0e-10	0.41	Adipose - Visceral (Omentum)
								ENSG00000164713.9	BRI3	chr7_98383795_A_C_b38	98282453:98306483:clu_36196	1.5e-9	0.38	Thyroid
								ENSG00000164713.9	BRI3	chr7_98383795_A_C_b38	98282453:98306483:clu_34279	4.6e-9	0.39	Breast - Mammary Tissue
								ENSG00000164713.9	BRI3	chr7_98383795_A_C_b38	98282453:98306483:clu_27870	2.7e-8	0.73	Brain - Cerebellar Hemisphere
								ENSG00000164713.9	BRI3	chr7_98383795_A_C_b38	98282453:98306483:clu_30603	8.4e-8	0.43	Colon - Sigmoid
								ENSG00000164713.9	BRI3	chr7_98383795_A_C_b38	98282453:98306483:clu_27313	2.6e-7	0.42	Pancreas
								ENSG00000164713.9	BRI3	chr7_98383795_A_C_b38	98282453:98306483:clu_31479	2.8e-7	0.40	Esophagus - Mucosa
								ENSG00000164713.9	BRI3	chr7_98383795_A_C_b38	98282453:98306483:clu_29907	0.0000012	0.37	Esophagus - Gastroesophageal Junction
								ENSG00000164713.9	BRI3	chr7_98383795_A_C_b38	98282453:98306483:clu_33024	0.0000027	0.34	Colon - Transverse
7	rs3779195	98364050	rs13310668	98393841	29791	0.88	-0.94	ENSG00000006453.13	BAIAP2L1	chr7_98393841_T_C_b38	98312264:98315460:clu_58938	1.9e-87	2023-06-01	Testis
								ENSG00000164713.9	BRI3	chr7_98393841_T_C_b38	98282453:98306483:clu_31137	2.8e-27	0.60	Artery - Tibial
								ENSG00000164713.9	BRI3	chr7_98393841_T_C_b38	98282453:98306483:clu_29921	8.8e-20	0.39	Muscle - Skeletal
								ENSG00000164713.9	BRI3	chr7_98393841_T_C_b38	98282453:98306483:clu_33876	2.7e-19	0.52	Adipose - Subcutaneous
								ENSG00000164713.9	BRI3	chr7_98393841_T_C_b38	98282453:98306483:clu_35576	4.2e-16	0.45	Lung
								ENSG00000164713.9	BRI3	chr7_98393841_T_C_b38	98282453:98306483:clu_34744	5.1e-16	0.49	Skin - Sun Exposed (Lower leg)
								ENSG00000164713.9	BRI3	chr7_98393841_T_C_b38	98282453:98306483:clu_30003	6.6e-16	0.58	Artery - Aorta
								ENSG00000164713.9	BRI3	chr7_98393841_T_C_b38	98282453:98306483:clu_34931	9.1e-15	0.52	Nerve - Tibial
								ENSG00000164713.9	BRI3	chr7_98393841_T_C_b38	98282453:98306483:clu_33912	6.5e-13	0.50	Skin - Not Sun Exposed (Suprapubic)
								ENSG00000164713.9	BRI3	chr7_98393841_T_C_b38	98282453:98306483:clu_31244	2.6e-10	0.43	Esophagus - Muscularis
								ENSG00000164713.9	BRI3	chr7_98393841_T_C_b38	98282453:98306483:clu_32918	3.0e-10	0.41	Adipose - Visceral (Omentum)
								ENSG00000164713.9	BRI3	chr7_98393841_T_C_b38	98282453:98306483:clu_36196	1.5e-9	0.38	Thyroid
								ENSG00000164713.9	BRI3	chr7_98393841_T_C_b38	98282453:98306483:clu_34279	4.6e-9	0.39	Breast - Mammary Tissue
								ENSG00000164713.9	BRI3	chr7_98393841_T_C_b38	98282453:98306483:clu_27870	2.7e-8	0.73	Brain - Cerebellar Hemisphere
								ENSG00000164713.9	BRI3	chr7_98393841_T_C_b38	98282453:98306483:clu_30603	8.4e-8	0.43	Colon - Sigmoid
								ENSG00000164713.9	BRI3	chr7_98393841_T_C_b38	98282453:98306483:clu_27313	2.6e-7	0.42	Pancreas
								ENSG00000164713.9	BRI3	chr7_98393841_T_C_b38	98282453:98306483:clu_31479	2.8e-7	0.40	Esophagus - Mucosa
								ENSG00000164713.9	BRI3	chr7_98393841_T_C_b38	98282453:98306483:clu_29907	0.0000012	0.37	Esophagus - Gastroesophageal Junction
								ENSG00000164713.9	BRI3	chr7_98393841_T_C_b38	98282453:98306483:clu_33024	0.0000027	0.34	Colon - Transverse
7	rs3779195	98364050	rs10953260	98404180	40130	0.93	-0.96	ENSG00000006453.13	BAIAP2L1	chr7_98404180_T_C_b38	98312264:98315460:clu_58938	1.1e-90	2023-06-01	Testis
								ENSG00000164713.9	BRI3	chr7_98404180_T_C_b38	98282453:98306483:clu_31137	4.9e-27	0.60	Artery - Tibial
								ENSG00000164713.9	BRI3	chr7_98404180_T_C_b38	98282453:98306483:clu_29921	2.3e-20	0.40	Muscle - Skeletal
								ENSG00000164713.9	BRI3	chr7_98404180_T_C_b38	98282453:98306483:clu_33876	3.0e-19	0.52	Adipose - Subcutaneous
								ENSG00000164713.9	BRI3	chr7_98404180_T_C_b38	98282453:98306483:clu_30003	2.2e-16	0.59	Artery - Aorta
								ENSG00000164713.9	BRI3	chr7_98404180_T_C_b38	98282453:98306483:clu_35576	4.2e-16	0.45	Lung
								ENSG00000164713.9	BRI3	chr7_98404180_T_C_b38	98282453:98306483:clu_34744	6.7e-16	0.49	Skin - Sun Exposed (Lower leg)
								ENSG00000164713.9	BRI3	chr7_98404180_T_C_b38	98282453:98306483:clu_34931	1.3e-13	0.50	Nerve - Tibial
								ENSG00000164713.9	BRI3	chr7_98404180_T_C_b38	98282453:98306483:clu_33912	7.8e-13	0.50	Skin - Not Sun Exposed (Suprapubic)
								ENSG00000164713.9	BRI3	chr7_98404180_T_C_b38	98282453:98306483:clu_31244	1.1e-10	0.44	Esophagus - Muscularis
								ENSG00000164713.9	BRI3	chr7_98404180_T_C_b38	98282453:98306483:clu_32918	2.0e-10	0.42	Adipose - Visceral (Omentum)
								ENSG00000164713.9	BRI3	chr7_98404180_T_C_b38	98282453:98306483:clu_36196	2.3e-9	0.37	Thyroid
								ENSG00000164713.9	BRI3	chr7_98404180_T_C_b38	98282453:98306483:clu_34279	6.4e-9	0.39	Breast - Mammary Tissue
								ENSG00000164713.9	BRI3	chr7_98404180_T_C_b38	98282453:98306483:clu_27870	2.7e-8	0.73	Brain - Cerebellar Hemisphere
								ENSG00000164713.9	BRI3	chr7_98404180_T_C_b38	98282453:98306483:clu_31479	8.2e-8	0.42	Esophagus - Mucosa
								ENSG00000164713.9	BRI3	chr7_98404180_T_C_b38	98282453:98306483:clu_27313	1.5e-7	0.43	Pancreas
								ENSG00000164713.9	BRI3	chr7_98404180_T_C_b38	98282453:98306483:clu_30603	3.4e-7	0.41	Colon - Sigmoid
								ENSG00000164713.9	BRI3	chr7_98404180_T_C_b38	98282453:98306483:clu_29907	0.0000012	0.37	Esophagus - Gastroesophageal Junction
								ENSG00000164713.9	BRI3	chr7_98404180_T_C_b38	98282453:98306483:clu_33024	0.0000018	0.34	Colon - Transverse
